# Supplementary material for: Monitoring HIV Drug Resistance Early Warning Indicators in Cameroon: A Study Following the Revised World Health Organization Recommendations
Source: PLoS One. 2015 Jun 17;10(6):e0129210. doi: 10.1371/journal.pone.0129210 (PMC4471113; doi:10.1371/journal.pone.0129210)
Supplement: S2 Tables — (ZIP) [file pone.0129210.s002.zip]

Archive with 22 entries (19 files):
- EWI Centre region sites/
- EWI Centre region sites/IAP_Centre_CHU _CTA.xls
- __MACOSX/
- __MACOSX/EWI Centre region sites/
- __MACOSX/EWI Centre region sites/._IAP_Centre_CHU _CTA.xls
- EWI Centre region sites/IAP_Centre_CNPS.xls
- __MACOSX/EWI Centre region sites/._IAP_Centre_CNPS.xls
- EWI Centre region sites/IAP_Centre_HD_Cite╠ü_Verte.xls
- __MACOSX/EWI Centre region sites/._IAP_Centre_HD_Cite╠ü_Verte.xls
- EWI Centre region sites/IAP_Centre_HD_Mbalmayo_UPEC.xls
- __MACOSX/EWI Centre region sites/._IAP_Centre_HD_Mbalmayo_UPEC.xls
- EWI Centre region sites/IAP_Centre_HD_Obala.xls
- __MACOSX/EWI Centre region sites/._IAP_Centre_HD_Obala.xls
- EWI Centre region sites/IAP_Centre_HG_CTA.xls
- __MACOSX/EWI Centre region sites/._IAP_Centre_HG_CTA.xls
- EWI Centre region sites/IAP_centre_HGOPY_CTA.xls
- __MACOSX/EWI Centre region sites/._IAP_centre_HGOPY_CTA.xls
- EWI Centre region sites/IAP_Centre_Hopital_Central.xls
- __MACOSX/EWI Centre region sites/._IAP_Centre_Hopital_Central.xls
- EWI Centre region sites/IAP_Centre_Hopital_Jamot_CTA.xls
- __MACOSX/EWI Centre region sites/._IAP_Centre_Hopital_Jamot_CTA.xls
- __MACOSX/._EWI Centre region sites
