# Supplementary material for: Monitoring HIV Drug Resistance Early Warning Indicators in Cameroon: A Study Following the Revised World Health Organization Recommendations
Source: PLoS One. 2015 Jun 17;10(6):e0129210. doi: 10.1371/journal.pone.0129210 (PMC4471113; doi:10.1371/journal.pone.0129210)
Supplement: S2 Tables — (ZIP) [file pone.0129210.s002.zip › EWI Centre region sites/IAP_Centre_CHU _CTA.xls]

## Sheet: EWI 1 (Adult)
	Indicator: On-time Pill Pick-up (EWI 1) - Percentage of ART patients picking up all prescribed ARV drugs on time																EWI 1 targets
																	≥ 95%
	1. Country:	CAMEROUN	2. Facility:	CHUY													85-94%		Sample size by annual number of eligible patients
	3. Data abstraction date(s):	2014-03-05	4. Total number of sheets (for paper-based data abstraction only):	7			Number of patients not classified	0									<85%		Annual number of eligible patients at the site		Number to be sampled at the site (sample size)
							Number of patients in denominator	150								EWI 1 score for this site	0.74		1	75	All
		5. EWI sample start date(YY-MM-DD):	2013-06-01																76	110	75
	6. Total number of eligible patients:	150					8. Required minimum sample size:	100	If using printed abstraction sheet, then refer to EWI Guidance document for required minimum sample size.										111	199	100
		7. Data abstractor (name / last name / contact phone):	TCHUEMBOU ROSE 97252706																200	250	110
																			251	299	120
No.	Patient ID (note that EWI 1 includes all patients on ART at the facility, including those initiating ART, continuing ART and transferring in on ART)	Baseline pick-up (the date of the first ARV drug pick-up after the "EWI sample start date", #5 above)	ART regimen picked up at "baseline pick-up" (ARV drugs as recorded on pharmacy record)	Number of days of ART picked up at "baseline pick-up" - if needed, calculate from pill number and strength (mg) and pills/day using Conversion Calculator; or record in previous column.	Number of days ART remnant - if recorded and applicable.	Pick-up 1 (date of first ARV drug pick-up after "baseline pick-up") - enter date of pick-up of new regimen if it was changed after the baseline pick-up date	Date of transfer out after "baseline pick-up" - if applicable	Date of death after "baseline pick-up" - if applicable	Date of ART stop without restart after "baseline pick-up" - if applicable		Run-out date 1 (date at which the ARV drugs picked up at "baseline pick-up" are expected to run out)	Earliest date of transfer, death or stop	Transfer out, death or stop date before "run-out date 1"	Not on-time for "pick-up 1"	No late pickups (blank if transfer, death or stop before "run-out date 1"; 1 if no late pick-ups; 0 if at least one late pick-up)	Patient not classified			300	350	130
1	510180	2013-06-06	Tenlam E	10		2013-06-14					2013-06-16	none	0	0	1	0			351	400	135
2	DN1018	2013-06-06	ZidolamN	30		2013-07-04					2013-07-06	none	0	0	1	0			401	450	140
3	DN114	2013-06-06	ZidolamN	30		2013-07-03					2013-07-06	none	0	0	1	0			451	550	145
4	DN1667	2013-06-06	Tenlam E	10		2013-06-14					2013-06-16	none	0	0	1	0			551	700	155
5	DN1924	2013-06-06	Tenlam E	10		2013-06-17					2013-06-16	none	0	0	1	0			701	850	160
6	DN1906	2013-06-06	Tenlam E	10		2013-06-17					2013-06-16	none	0	0	1	0			851	1600	175
7	496583	2013-06-06	ZidolamN	30	10	2013-07-16					2013-07-16	none	0	0	1	0			1601	2150	180
8	DN1204	2013-06-06	Tenlam+Aluvia	30	2	2013-07-04					2013-07-08	none	0	0	1	0			2151	4340	200
9	DN1807	2013-06-06	Tenlam E	10	2	2013-06-14					2013-06-18	none	0	0	1	0			4341	5670	210
10	DN1714	2013-06-07	Tenlam N	10	1	2013-06-16					2013-06-18	none	0	0	1	0			5671	10000	215
11	DN658	2013-06-07	Duovir N	30	3	2013-07-10					2013-07-10	none	0	0	1	0			>10000		Consult WHO
12	DN1967	2013-06-03	Tenlam E	10	3	2013-06-07					2013-06-16	none	0	0	1	0
13	050/06/13	2013-06-07	Tenlam E	10	2	2013-06-14					2013-06-19	none	0	0	1	0
14	039/4/13	2013-06-07	Tenlam E	10	1	2013-06-17					2013-06-18	none	0	0	1	0
15	148112	2013-06-07	Tenlam E	10	2	2013-06-14					2013-06-19	none	0	0	1	0
16	504607	2013-06-07	Tenlam E	10	2	2013-06-14					2013-06-19	none	0	0	1	0
17	DN698	2013-06-07	Tenlam E	10	1	2013-06-17					2013-06-18	none	0	0	1	0
18	DN1066	2013-06-07	ZidolamN	30	1	2013-07-08					2013-07-08	none	0	0	1	0
19	DN665	2013-06-07	ZidolamN	30	2	2013-07-05					2013-07-09	none	0	0	1	0
20	JN368	2013-06-07	ZidolamN	30	3	2013-07-10					2013-07-10	none	0	0	1	0
21	DN1153	2013-06-10	Tenlam E	10	0	2013-06-20					2013-06-20	none	0	0	1	0
22	DN1652	2013-06-10	Tenlam E	10	0	2013-06-20					2013-06-20	none	0	0	1	0
23	DN1861	2013-06-10	Tenlam+Aluvia	30	2	2013-07-08					2013-07-12	none	0	0	1	0
24	DN1789	2013-06-10	Tenlam E	10	2	2013-06-18					2013-06-22	none	0	0	1	0
25	517753	2013-06-10	Tenlam+Aluvia	30	1	2013-07-09					2013-07-11	none	0	0	1	0
26	DN1659	2013-06-10	ZidolamN	30	0	2013-07-10					2013-07-10	none	0	0	1	0
27	DN1511	2013-06-10	Tenlam E	10	3	2013-06-07					2013-06-23	none	0	0	1	0
28	443618	2013-06-10	Tenlam E	10	3	2013-06-07					2013-06-23	none	0	0	1	0
29	503783	2013-06-10	Tenlam E	5	1	2013-06-14					2013-06-16	none	0	0	1	0
30	DN1276	2013-06-10	Tenlam E	5	1	2013-06-14					2013-06-16	none	0	0	1	0
31	DN1256	2013-06-10	Tenlam E	5	1	2013-06-14					2013-06-16	none	0	0	1	0
32	DN421	2013-06-10	Tenlam+Kaletra	30	1	2013-07-11					2013-07-11	none	0	0	1	0
33	DN154	2013-06-10	Tenlam E	5	1	2013-06-14					2013-06-16	none	0	0	1	0
34	DN1623	2013-06-10	ZidolamN	30	5	2013-07-15					2013-07-15	none	0	0	1	0
35	147/2011	2013-06-10	ZidolamN	30	8	2013-07-18					2013-07-18	none	0	0	1	0
36	JN533	2013-06-10	Tenlam+Kaletra	30	8	2013-07-18					2013-07-18	none	0	0	1	0
37	DN1858	2013-06-10	Tenlam E	5	12	2013-06-17					2013-06-27	none	0	0	1	0
38	DN198	2013-06-10	Tenlam E	5	12	2013-06-27					2013-06-27	none	0	0	1	0
39	096/2012	2013-06-10	ZidolamN	30	5	2013-07-05					2013-07-15	none	0	0	1	0
40	DN1972	2013-06-10	Tenlam N	10	2	2013-06-22					2013-06-22	none	0	0	1	0
41	DN927	2013-06-10	Tenlam N	30	2	2013-07-08					2013-07-12	none	0	0	1	0
42	JN477	2013-06-10	ZidolamN	30	2	2013-07-08					2013-07-12	none	0	0	1	0
43	DN 757	2013-06-10	ZidolamN	30	1	2013-07-11					2013-07-11	none	0	0	1	0
44	427737	2013-06-10	ZidolamN	30	3	2013-07-07					2013-07-13	none	0	0	1	0
45	209779	2013-06-10	ZidolamN	30	3	2013-07-07					2013-07-13	none	0	0	1	0
46	JN680	2013-06-10	Tenlam+Kaletra	30	8	2013-07-18					2013-07-18	none	0	0	1	0
47	JN269	2013-06-10	ZidolamN	30	2	2013-07-12					2013-07-12	none	0	0	1	0
48	JN285	2013-06-10	Tenlam+Kaletra	30	8	2013-07-18					2013-07-18	none	0	0	1	0
49	DN042	2013-06-10	ZidolamN	30	5						2013-07-15	none	0	1	0	0
50	086/02/12	2013-06-10	Tenlam E	30	12	2013-06-27					2013-07-22	none	0	0	1	0
51	1195412	2013-06-10	Tenlam E	30	12	2013-06-27					2013-07-22	none	0	0	1	0
52	JN22	2013-06-10	ZidolamN	30	2	2013-07-12					2013-07-12	none	0	0	1	0
53	123/03/12	2013-06-10	Tenlam E	5	12	2013-06-27					2013-06-27	none	0	0	1	0
54	13-/02/13	2013-06-10	Tenlam E	5	12	2013-06-27					2013-06-27	none	0	0	1	0
55	511119	2013-06-10	Tenlam E	5	12	2013-06-27					2013-06-27	none	0	0	1	0
56	DN963	2013-06-10	ZidolamN	30	18	2013-07-09					2013-07-28	none	0	0	1	0
57	JN/46	2013-06-11	Tenlam+Aluvia	30	1	2013-07-12					2013-07-12	none	0	0	1	0
58	JN 39	2013-06-11	ZidolamN	30	1	2013-07-10					2013-07-12	none	0	0	1	0
59	055/2010	2013-06-11	ZidolamN	30	1	2013-07-10					2013-07-12	none	0	0	1	0
60	DN1539	2013-06-11	ZidolamN	30	1	2013-07-10					2013-07-12	none	0	0	1	0
61	019/03/2013	2013-06-11	ZidolamN	30	0	2013-07-10					2013-07-11	none	0	0	1	0
62	516586	2013-06-11	Tenlam N	30	0	2013-06-17					2013-07-11	none	0	0	1	0
63	DN253	2013-06-11	ZidolamN	30	9	2013-07-11					2013-07-20	none	0	0	1	0
64	DN1974	2013-06-11	Tenlam N	14		2013-07-24					2013-06-25	none	0	1	0	0
65	DN1070	2013-06-11	Tenlam+Aluvia	30							2013-07-11	none	0	1	0	0
66	DN1229	2013-06-11	ZidolamN	30							2013-07-11	none	0	1	0	0
67	JN374	2013-06-11	Tenlam+Aluvia	30							2013-07-11	none	0	1	0	0
68	137/2007	2013-06-11	ZidolamN	30							2013-07-11	none	0	1	0	0
69	DN252	2013-06-11	ZidolamN	30		2013-07-11					2013-07-11	none	0	0	1	0
70	DN1530	2013-06-12	Duovir N	30		2013-07-11					2013-07-12	none	0	0	1	0
71	176	2013-06-12	Tenlam+Aluvia	30							2013-07-12	none	0	1	0	0
72	DN537	2013-06-12	Tenlam+Aluvia	30							2013-07-12	none	0	1	0	0
73	503717	2013-06-12	Tenlam N	30							2013-07-12	none	0	1	0	0
74	040/2010	2013-06-12	ZidolamN	30							2013-07-12	none	0	1	0	0
75	DN1507	2013-06-12	Tenlam E	30							2013-07-12	none	0	1	0	0
76	11130179	2013-06-12	Tenlam+Aluvia	30							2013-07-12	none	0	1	0	0
77	518477	2013-06-12	Tenlam N	30	4	2013-07-16					2013-07-16	none	0	0	1	0
78	JN240	2013-06-12	Tenlam E	30	6	2013-07-18					2013-07-18	none	0	0	1	0
79	470455	2013-06-12	ZidolamN	30	4	2013-07-16					2013-07-16	none	0	0	1	0
80	DN1587	2013-06-12	ZidolamN	30	3	2013-07-15					2013-07-15	none	0	0	1	0
81	DN1039	2013-06-12	ZidolamN	30		2013-07-12					2013-07-12	none	0	0	1	0
82	JN861	2013-06-13	Tenlam N	30							2013-07-13	none	0	1	0	0
83	DN1009	2013-06-13	ZidolamN	30	5	2013-07-18					2013-07-18	none	0	0	1	0
84	108	2013-06-13	Tenlam+Aluvia	30	5	2013-07-18					2013-07-18	none	0	0	1	0
85	DN333	2013-06-13	ZidolamN	30	2	2013-07-11					2013-07-15	none	0	0	1	0
86	DN1660	2013-06-13	ZidolamN	30							2013-07-13	none	0	1	0	0
87	518385	2013-06-13	Tenlam+Aluvia	30		2013-07-17					2013-07-13	none	0	1	0	0
88	DN1732	2013-06-13	ZidolamN	30	2	2013-07-15					2013-07-15	none	0	0	1	0
89	521832	2013-06-13	ZidolamN	30	-1	2013-07-12					2013-07-12	none	0	0	1	0
90	JN788	2013-06-13	Tenlam+Aluvia	30							2013-07-13	none	0	1	0	0
91	DN1551	2013-06-13	Tenlam E	30							2013-07-13	none	0	1	0	0
92	DN1971	2013-06-13	Tenlam+Aluvia	30	1	2013-07-14					2013-07-14	none	0	0	1	0
93	DN088	2013-06-13	ZidolamN	30	-5	2013-07-08					2013-07-08	none	0	0	1	0
94	DN384	2013-06-13	ZidolamN	30	-3	2013-07-10					2013-07-10	none	0	0	1	0
95	DN1139	2013-06-13	ZidolamN	30	3	2013-07-10					2013-07-16	none	0	0	1	0
96	DN803	2013-06-13	ZidolamN	30	16	2013-06-27					2013-07-29	none	0	0	1	0
97	DN0087	2013-06-13	ZidolamN	30							2013-07-13	none	0	1	0	0
98	DN1808	2013-06-13	ZidolamN	30	5	2013-07-18					2013-07-18	none	0	0	1	0
99	8406180	2013-06-13	Tenlam N	30							2013-07-13	none	0	1	0	0
100	466603	2013-06-13	Tenlam N	30							2013-07-13	none	0	1	0	0
101	DN564	2013-06-13	ZidolamN	30							2013-07-13	none	0	1	0	0
102	JN459	2013-06-13	Aba+Videx+Kaletra	30							2013-07-13	none	0	1	0	0
103	DN204	2013-06-14	Tenlam+Aluvia	30							2013-07-14	none	0	1	0	0
104	111/05/11	2013-06-14	Tenlam+Aluvia	30							2013-07-14	none	0	1	0	0
105	N130199	2013-06-14	Tenlam N	30		2013-07-16					2013-07-14	none	0	0	1	0
106	DN134	2013-06-14	ZidolamN	30							2013-07-14	none	0	1	0	0
107	DN1394	2013-06-14	Tenlam+Videx+Kaletra	30	-2	2013-07-16					2013-07-12	none	0	1	0	0
108	DN1975	2013-06-14	Tenlam N	60	2	2013-08-12	14-08-203				2013-08-15	none	0	0	1	0
109	DN1143	2013-06-14	Aba+Videx	30							2013-07-14	none	0	1	0	0
110	DN831	2013-06-14	Tenlam N	30							2013-07-14	none	0	1	0	0
111	DN325	2013-06-14	ZidolamN	30							2013-07-14	none	0	1	0	0
112	434392	2013-06-14	ZidolamN	30							2013-07-14	none	0	1	0	0
113	DN1976	2013-06-14	ZidolamN	30	2	2013-07-12					2013-07-16	none	0	0	1	0
114	JN666	2013-06-14	Zidolam+Videx+Kaletra	30	2	2013-07-16					2013-07-16	none	0	0	1	0
115	DN1323	2013-06-14	Tenlam N	30	2	2013-07-12					2013-07-16	none	0	0	1	0
116	DN015	2013-06-14	ZidolamN	30	2	2013-07-16					2013-07-16	none	0	0	1	0
117	DN1673	2013-06-14	Tenlam N	30	-2	2013-07-12					2013-07-12	none	0	0	1	0
118	DN142	2013-06-14	Tenlam+Aluvia	30	2	2013-07-12					2013-07-16	none	0	0	1	0
119	DN603	2013-06-14	ZidolamN	30	2	2013-07-16					2013-07-16	none	0	0	1	0
120	DN1882	2013-06-14	Tenlam N	30	2	2013-07-16					2013-07-16	none	0	0	1	0
121	DN809	2013-06-14	ZidolamN	30	2	2013-07-16					2013-07-16	none	0	0	1	0
122	DN178	2013-06-14	ZidolamN	30	2	2013-07-12					2013-07-16	none	0	0	1	0
123	DN1445	2013-06-14	ZidolamN	30		2013-07-12					2013-07-14	none	0	0	1	0
124	DN881	2013-06-17	ZidolamN	30	1	2013-07-17					2013-07-18	none	0	0	1	0
125	115	2013-06-17	Tenlam+Aluvia	30		2013-07-18					2013-07-17	none	0	0	1	0
126	0047/05/13	2013-06-17	Tenlam N	30		2013-07-17					2013-07-17	none	0	0	1	0
127	NKOL5001	2013-06-17	ZidolamN	30	2	2013-07-17					2013-07-19	none	0	0	1	0
128	DN671	2013-06-17	ZidolamN	30	3	2013-07-19					2013-07-20	none	0	0	1	0
129	N13031	2013-06-19	Tenlam+Kaletra	30	1	2013-07-22					2013-07-20	none	0	0	1	0
130	JN204	2013-06-19	Tenlam+Aluvia	30	-1	2013-07-18					2013-07-18	none	0	0	1	0
131	DN682	2013-06-19	Tenlam N	30		2013-07-18					2013-07-19	none	0	0	1	0
132	DN183/10	2013-06-19	Tenlam+Kaletra	30							2013-07-19	none	0	1	0	0
133	DN1978	2013-06-19	Tenlam N	14		2013-07-02					2013-07-03	none	0	0	1	0
134	DN234	2013-06-19	ZidolamN	60							2013-08-18	none	0	1	0	0
135	026-/13	2013-06-19	Tenlam N	14							2013-07-03	none	0	1	0	0
136	4778	2013-06-19	Tenlam+Aluvia	30							2013-07-19	none	0	1	0	0
137	DN1970	2013-06-06	Tenlam N	14	2	2013-06-28					2013-06-22	none	0	1	0	0
138	472933	2013-06-20	Tenlam N	14	2	2013-06-28					2013-07-06	none	0	0	1	0
139	010/11	2013-06-21	ZidolamN	30	1	2013-07-22					2013-07-22	none	0	0	1	0
140	NICOL6303	2013-06-24	Tenlam N	14		2013-06-28					2013-07-08	none	0	0	1	0
141	DN374	2013-06-27	Tenlam N	60	1	2013-08-28					2013-08-27	none	0	0	1	0
142	JN800	2013-06-27	Tenlam+Aluvia	30	1	2013-07-26					2013-07-28	none	0	0	1	0
143	017/13	2013-06-27	ZidolamN	30	5	2013-07-22					2013-08-01	none	0	0	1	0
144	DN716	2013-06-27	Zidolam+Efavirenz	30							2013-07-27	none	0	1	0	0
145	JN710	2013-06-27	Duovir +Stocrin600	30							2013-07-27	none	0	1	0	0
146	JN57	2013-06-27	Duovir +Stocrin600	30							2013-07-27	none	0	1	0	0
147	DN1068	2013-06-27	Zidolam+Efavirenz	30							2013-07-27	none	0	1	0	0
148	428819	2013-06-27	Duovir +Stocrin600	30	2	2013-07-29					2013-07-29	none	0	0	1	0
149	DN098	2013-06-27	Duovir +Aluvia	30	1	2013-07-29					2013-07-28	none	0	0	1	0
150	DN1957	2013-06-27	Duovir +Efavirenz	10	2	2013-07-05					2013-07-09	none	0	0	1	0

## Sheet: EWI 1 (Paediatric)
	Indicator: On-time Pill Pick-up (EWI 1) - Percentage of ART patients picking up all prescribed ARV drugs on time																										EWI 1 targets
																											≥ 95%
	1. Country:		2. Facility:																								85-94%		Sample size by annual number of eligible patients
	3. Data abstraction date(s):		4. Total number of sheets (for paper-based data abstraction only):				Number of patients not classified																				<85%		Annual number of eligible patients at the site		Number to be sampled at the site (sample size)
							Number of patients in denominator																			EWI 1 score for this site			1	75	All
		5. EWI sample start date (YY-MM-DD):																											76	110	75
	6. Total number of eligible patients:						8. Required minimum sample size:		If using printed abstraction sheet, then refer to EWI Guidance document for required minimum sample size.																				111	199	100
		7. Data abstractor (name / last name / contact phone):																											200	250	110
																													251	299	120
No.	Patient ID (note that EWI 1 includes all patients on ART at the facility, including those initiating ART, continuing ART and transferring in on ART)	Baseline pick-up (the date of the first ARV drug pick-up after the "EWI sample start date", #5 above)	ART regimen picked up at "baseline pick-up" (ARV drugs as recorded on medical or pharmacy record) - if facility uses codes for standard ART regimens, enter them; if facility uses a code for non-standard regimens (e.g. "other", "1e", etc) enter the complete list of ARV drugs. - if number of days of ART is not in record (see next column), can record ARV drugs, pill number and strength (mg) and pill…	Number of days of ART picked up at "baseline pick-up" (calculated)	MEDICINE 1 Number of days of medicine 1 picked up at "baseline pick-up" (enter directly here OR enter data in BOTH the "Amount picked up" and "Daily dose" columns)	MEDICINE 1 Amount picked up (number of pills for solids or number of ml for liquids; if there are remnant pills, please add them here, but remnant liquids should be discarded)	MEDICINE 1 Daily dose (number of pills for solids or number of ml for liquids)	MEDICINE 2 Number of days of medicine 2 picked up at "baseline pick-up" (enter directly here OR enter data in BOTH the "Amount picked up" and "Daily dose" columns)	MEDICINE 2 Amount picked up (number of pills for solids or number of ml for liquids; if there are remnant pills, please add them here, but remnant liquids should be discarded)	MEDICINE 2 Daily dose (number of pills for solids or number of ml for liquids)	MEDICINE 3 Number of days of medicine 3 picked up at "baseline pick-up" (enter directly here OR enter data in BOTH the "Amount picked up" and "Daily dose" columns)	MEDICINE 3 Amount picked up (number of pills for solids or number of ml for liquids; if there are remnant pills, please add them here, but remnant liquids should be discarded)	MEDICINE 3 Daily dose (number of pills for solids or number of ml for liquids)	Pick-up 1 (date of first ARV drug pick-up after "baseline pick-up") - enter date of pick-up of new regimen if it was changed after the baseline pick-up date	Date of transfer out after "baseline pick-up" - if applicable	Date of death after "baseline pick-up" - if applicable	Date of ART stop without restart after "baseline pick-up" - if applicable	Medicine 1 Days picked up	Medicine 2 Days picked up	Medicine 3 Days picked up	Run-out date 1 (date at which the ARV drugs picked up at "baseline pick-up" are expected to run out)	Earliest date of transfer, death or stop	Transfer out, death or stop date before "run-out date 1"	Not on-time for "pick-up 1"	No late pickups (blank if transfer, death or stop before "run-out date 1"; 1 if no late pick-ups; 0 if at least one late pick-up)	Patient not classified			300	350	130
																													351	400	135
																													401	450	140
																													451	550	145
																													551	700	155
																													701	850	160
																													851	1600	175
																													1601	2150	180
																													2151	4340	200
																													4341	5670	210
																													5671	10000	215
																													>10000		Consult WHO

## Sheet: EWI 2 (Adult & Paediatric)
	Indicator: Retention in Care (EWI 2) - Percentage of adults and children known to be alive and on treatment 12 months after initiation of ART
	1. Country:	CAMEROUN	2. Facility:	CHUY
	3. Data abstraction date(s):	2014-03-06	4. Total number of sheets (for paper-based data abstraction only):	5
		5. EWI sample start date (YY-MM-DD):	2012-10-01
	6. Total number of patients:	150
		7. Data abstractor (name / last name / contact phone):	TCHUEMBOU ROSE 97252706
	UNGASS #24 / PEPFAR #T1.3.D / Global Fund Impact #HIV-I3 Site Result
	Numerator	1.45
	Denominator	1.5
	Site Result	0.966667

## Sheet: EWI 3 (Adult)
	Indicator: Drug supply continuity (EWI 3) - Percentage of months in a designated year in which there where NO ARV drug stock-outs																			Stock-out summary
															EWI 3 target		1			No stock-outs	0
	1. Country:	CAMEROUN				2. Facility:	CHUY								EWI 3 score at this site		0.666667			One or more stock-outs	1
	3. Data abstraction date:	2014-03-05		4. Total number of sheets (paper-based abstraction):			1
															X
	5. Reporting Period:	2013
			6. Data abstractor (name / last name / contact phone):	TCHUEMBOU ROSE 97252706
	For each ARV drug routinely used at the site, enter an "X" from the drop-down menu for each month in which there was at least one stock-out of ANY ARV drug routinely used at this site. List each ARV drug routinely used at the site, even if no stockouts of a drug occurred during the designated time period.
No.	Antiretroviral drug	Oct.2012	Nov.2012	Dec.2012	Jan.2013	Feb.2013	Mar.2013	Apr.2013	May 2013	Jun.2013	Jul.2013	Aug.2013	Sep.2013	Stock-out summary for the year	Number of months with at least one stock-out		Not classified (1, 0 or blank)
1	Tenofovir+Lamivudine+Efavirenz								X	X	X		X	One or more stock-outs	4		0
2	Zidovudine+Lamivudine+Nevirapine													No stock-outs	0		0
3	Tenofovir+Lamivudine													No stock-outs	0		0
4	zidovudine+Lamivudine													No stock-outs	0		0
5	Efavirenz 600								X	X				One or more stock-outs	2		0
6	Nevirapine 200													No stock-outs	0		0
7	Abacavir 300													No stock-outs	0		0
8	Didanosine 400/250													No stock-outs	0		0
9	Lopinavir200+Ritonavir50													No stock-outs	0		0
	number per month	0	0	0	0	0	0	0	2	2	1	0	1

## Sheet: EWI 3 (Paediatric)
	Indicator: Drug supply continuity (EWI 3) - Percentage of months in a designated year in which there where NO ARV drug stock-outs																			Stock-out summary
															EWI 3 target		1			No stock-outs	0
	1. Country:					2. Facility:									EWI 3 score at this site					One or more stock-outs	1
	3. Data abstraction date:			4. Total number of sheets (paper-based abstraction):
															X
	5. Reporting Period:
			6. Data abstractor (name / last name / contact phone):
	For each ARV drug routinely used at the site, enter an "X" from the drop-down menu for each month in which there was at least one stock-out of ANY ARV drug routinely used at this site. List each ARV drug routinely used at the site, even if no stockouts of a drug occurred during the designated time period.
No.	Antiretroviral drug	Jan	Feb	Mar	Apr	May	Jun	Jul	Aug	Sep	Oct	Nov	Dec	Stock-out summary for the year	Number of months with at least one stock-out		Not classified (1, 0 or blank)
	number per month	0	0	0	0	0	0	0	0	0	0	0	0

## Sheet: EWI 4 (Adult)
	Indicator: Dispensing Practices (EWI 4) - Percentage of adult patients picking up mono or dual ARV therapy
	1. Country:	CAMEROUN	2. Facility:	CHUY				EWI 4 Target
	3. Data abstraction date(s):	2014-03-05	4. Total number of sheets (for paper-based data abstraction only):					Result	0
						Number of patients in denominator	150
		5. EWI sample start date(YY-MM-DD):	2013-06-01
	6. Total number of eligible patients:	150						Override Text
		7. Data abstractor (name / last name / contact phone):	TCHUEMBOU ROSE 97252706					Please enter 'Yes' or 'No'
No.	Patient ID (note that EWI 4 includes all patients on ART at the facility, including those initiating ART, continuing ART and transferring in on ART)	ART regimen picked-up at baseline pick-up	Mono or Dual Therapy Regimen?					Mono/ Dual (binary)? (1 = Yes, 0 = No)
1	510180	Tenlam E	No					0
2	DN1018	ZidolamN	No					0
3	DN114	ZidolamN	No					0
4	DN1667	Tenlam E	No					0
5	DN1924	Tenlam E	No					0
6	DN1906	Tenlam E	No					0
7	496583	ZidolamN	No					0
8	DN1204	Tenlam+Aluvia	No					0
9	DN1807	Tenlam E	No					0
10	DN1714	Tenlam N	No					0
11	DN658	Duovir N	No					0
12	DN1967	Tenlam E	No					0
13	050/06/13	Tenlam E	No					0
14	039/4/13	Tenlam E	No					0
15	148112	Tenlam E	No					0
16	504607	Tenlam E	No					0
17	DN698	Tenlam E	No					0
18	DN1066	ZidolamN	No					0
19	DN665	ZidolamN	No					0
20	JN368	ZidolamN	No					0
21	DN1153	Tenlam E	No					0
22	DN1652	Tenlam E	No					0
23	DN1861	Tenlam+Aluvia	No					0
24	DN1789	Tenlam E	No					0
25	517753	Tenlam+Aluvia	No					0
26	DN1659	ZidolamN	No					0
27	DN1511	Tenlam E	No					0
28	443618	Tenlam E	No					0
29	503783	Tenlam E	No					0
30	DN1276	Tenlam E	No					0
31	DN1256	Tenlam E	No					0
32	DN421	Tenlam+Kaletra	No					0
33	DN154	Tenlam E	No					0
34	DN1623	ZidolamN	No					0
35	147/2011	ZidolamN	No					0
36	JN533	Tenlam+Kaletra	No					0
37	DN1858	Tenlam E	No					0
38	DN198	Tenlam E	No					0
39	096/2012	ZidolamN	No					0
40	DN1972	Tenlam N	No					0
41	DN927	Tenlam N	No					0
42	JN477	ZidolamN	No					0
43	DN 757	ZidolamN	No					0
44	427737	ZidolamN	No					0
45	209779	ZidolamN	No					0
46	JN680	Tenlam+Kaletra	No					0
47	JN269	ZidolamN	No					0
48	JN285	Tenlam+Kaletra	No					0
49	DN042	ZidolamN	No					0
50	086/02/12	Tenlam E	No					0
51	1195412	Tenlam E	No					0
52	JN22	ZidolamN	No					0
53	123/03/12	Tenlam E	No					0
54	13-/02/13	Tenlam E	No					0
55	511119	Tenlam E	No					0
56	DN963	ZidolamN	No					0
57	JN/46	Tenlam+Aluvia	No					0
58	JN 39	ZidolamN	No					0
59	055/2010	ZidolamN	No					0
60	DN1539	ZidolamN	No					0
61	019/03/2013	ZidolamN	No					0
62	516586	Tenlam N	No					0
63	DN253	ZidolamN	No					0
64	DN1974	Tenlam N	No					0
65	DN1070	Tenlam+Aluvia	No					0
66	DN1229	ZidolamN	No					0
67	JN374	Tenlam+Aluvia	No					0
68	137/2007	ZidolamN	No					0
69	DN252	ZidolamN	No					0
70	DN1530	Duovir N	No					0
71	176	Tenlam+Aluvia	No					0
72	DN537	Tenlam+Aluvia	No					0
73	503717	Tenlam N	No					0
74	040/2010	ZidolamN	No					0
75	DN1507	Tenlam E	No					0
76	11130179	Tenlam+Aluvia	No					0
77	518477	Tenlam N	No					0
78	JN240	Tenlam E	No					0
79	470455	ZidolamN	No					0
80	DN1587	ZidolamN	No					0
81	DN1039	ZidolamN	No					0
82	JN861	Tenlam N	No					0
83	DN1009	ZidolamN	No					0
84	108	Tenlam+Aluvia	No					0
85	DN333	ZidolamN	No					0
86	DN1660	ZidolamN	No					0
87	518385	Tenlam+Aluvia	No					0
88	DN1732	ZidolamN	No					0
89	521832	ZidolamN	No					0
90	JN788	Tenlam+Aluvia	No					0
91	DN1551	Tenlam E	No					0
92	DN1971	Tenlam+Aluvia	No					0
93	DN088	ZidolamN	No					0
94	DN384	ZidolamN	No					0
95	DN1139	ZidolamN	No					0
96	DN803	ZidolamN	No					0
97	DN0087	ZidolamN	No					0
98	DN1808	ZidolamN	No					0
99	8406180	Tenlam N	No					0
100	466603	Tenlam N	No					0
101	DN564	ZidolamN	No					0
102	JN459	Aba+Videx+Kaletra	No					0
103	DN204	Tenlam+Aluvia	No					0
104	111/05/11	Tenlam+Aluvia	No					0
105	N130199	Tenlam N	No					0
106	DN134	ZidolamN	No					0
107	DN1394	Tenlam+Videx+Kaletra	No					0
108	DN1975	Tenlam N	No					0
109	DN1143	Aba+Videx	No					0
110	DN831	Tenlam N	No					0
111	DN325	ZidolamN	No					0
112	434392	ZidolamN	No					0
113	DN1976	ZidolamN	No					0
114	JN666	Zidolam+Videx+Kaletra	No					0
115	DN1323	Tenlam N	No					0
116	DN015	ZidolamN	No					0
117	DN1673	Tenlam N	No					0
118	DN142	Tenlam+Aluvia	No					0
119	DN603	ZidolamN	No					0
120	DN1882	Tenlam N	No					0
121	DN809	ZidolamN	No					0
122	DN178	ZidolamN	No					0
123	DN1445	ZidolamN	No					0
124	DN881	ZidolamN	No					0
125	115	Tenlam+Aluvia	No					0
126	0047/05/13	Tenlam N	No					0
127	NKOL5001	ZidolamN	No					0
128	DN671	ZidolamN	No					0
129	N13031	Tenlam+Kaletra	No					0
130	JN204	Tenlam+Aluvia	No					0
131	DN682	Tenlam N	No					0
132	DN183/10	Tenlam+Kaletra	No					0
133	DN1978	Tenlam N	No					0
134	DN234	ZidolamN	No					0
135	026-/13	Tenlam N	No					0
136	4778	Tenlam+Aluvia	No					0
137	DN1970	Tenlam N	No					0
138	472933	Tenlam N	No					0
139	010/11	ZidolamN	No					0
140	NICOL6303	Tenlam N	No					0
141	DN374	Tenlam N	No					0
142	JN800	Tenlam+Aluvia	No					0
143	017/13	ZidolamN	No					0
144	DN716	Zidolam+Efavirenz	No					0
145	JN710	Duovir +Stocrin600	No					0
146	JN57	Duovir +Stocrin600	No					0
147	DN1068	Zidolam+Efavirenz	No					0
148	428819	Duovir +Stocrin600	No					0
149	DN098	Duovir +Aluvia	No					0
150	DN1957	Duovir +Efavirenz	No					0

## Sheet: EWI 4 (Paediatric)
	Indicator: Dispensing Practices (EWI 4) - Percentage of paediatric patients picking up mono or dual ARV therapy
	1. Country:		2. Facility:					EWI 4 Target
	3. Data abstraction date(s):		4. Total number of sheets (for paper-based data abstraction only):					Result
						Number of patients in denominator	0
		5. EWI sample start date(YY-MM-DD):
	6. Total number of eligible patients:							Override Text
		7. Data abstractor (name / last name / contact phone):						Please enter 'Yes' or 'No'
No.	Patient ID (note that EWI 4 includes all patients on ART at the facility, including those initiating ART, continuing ART and transferring in on ART)	ART regimen picked-up at baseline pick-up	Mono or Dual Therapy Regimen?					Mono/ Dual (binary)? (1 = Yes, 0 = No)

## Sheet: EWI 5 (Adult)
	Indicator: Virological Suppression (EWI 5) - Percentage of adult patients receiving ART at the site after the first 12 months of ART whose viral load is less than (<) 1000 copies/ml
	1. Country:	CAMEROUN	2. Facility:	CHUY
	3. Data abstraction date:		4. Total number of sheets (for paper-based data abstraction only):				Number of patients not classified	0					Numerator	0
							Number of valid exclusions	0					Result
		5. EWI sample start date(YY-MM-DD):					Sample size:	0
	6. Total number of patients:						Number of patients in denominator	0
		7. Data abstractor (name / last name / contact phone):
	8. Site required to perform Viral Load Testing?
No.	Patient ID (note that EWI 5 includes all patients on ART at the facility, including those initiating ART, continuing ART and transferring in on ART)	ART initiation date (date of initial ART prescription, or ARV drug pick-up)	"12-month date" (12 months after ART initiation)	Date of transfer out after treatment initiation but before "12-month-date" - if applicable	Date of viral load test between 11 and 15 months on treatment	Viral load test result (copies per mL) is less than 1000 copies/mL or greater than or equal to 1000 copies/mL?			Valid transfer out before "12-month-date"	VL necessary?	Viral load test performed if necessary?	Valid Viral load test date if performed?	Viral load <1000 copes per mL if test performed?	Not Classified

## Sheet: EWI 5 (Paediatric)
	Indicator: Virological Suppression (EWI 5) - Percentage of paediatric patients receiving ART at the site after the first 12 months of ART whose viral load is less than (<) 1000 copies/ml
	1. Country:		2. Facility:
	3. Data abstraction date:		4. Total number of sheets (for paper-based data abstraction only):				Number of patients not classified	0					Numerator	0
							Number of valid exclusions	0					Result
		5. EWI sample start date(YY-MM-DD):					Sample size:	0
	6. Total number of patients:						Number of patients in denominator	0
		7. Data abstractor (name / last name / contact phone):
	8. Site required to perform Viral Load Testing?
No.	Patient ID (note that EWI 5 includes all patients on ART at the facility, including those initiating ART, continuing ART and transferring in on ART)	ART initiation date (date of initial ART prescription, or ARV drug pick-up)	"12-month date" (12 months after ART initiation)	Date of transfer out after treatment initiation but before "12-month-date" - if applicable	Date of viral load test between 11 and 15 months on treatment	Viral load test result (copies per mL) is less than 1000 copies/mL or greater than or equal to 1000 copies/mL?			Valid transfer out before "12-month-date"	VL necessary?	Viral load test performed if necessary?	Valid Viral load test date if performed?	Viral load <1000 copes per mL if test performed?	Not Classified

## Sheet: Summary (Adult)
	Site:	CHUY
	Country:	CAMEROUN
	Year of Data Abstraction	2014
	ADULT RESULTS
			Result
	EWI 1	On-time Pill Pick-up	Red
	EWI 2	Retention in Care	Green
	EWI 3	Pharmacy Stock-outs	Red
	EWI 4	Dispensing Practices	Green
	EWI 5	Virological Suppression

[truncated: 4 more sheets: Summary (Paediatric), Regimen Table (Adult), Regimen Table (Paediatric), For Supervisors]
