# Supplementary material for: Monitoring HIV Drug Resistance Early Warning Indicators in Cameroon: A Study Following the Revised World Health Organization Recommendations
Source: PLoS One. 2015 Jun 17;10(6):e0129210. doi: 10.1371/journal.pone.0129210 (PMC4471113; doi:10.1371/journal.pone.0129210)
Supplement: S2 Tables — (ZIP) [file pone.0129210.s002.zip › EWI Centre region sites/IAP_Centre_CNPS.xls]

## Sheet: EWI 1 (Adult)
	Indicator: On-time Pill Pick-up (EWI 1) - Percentage of ART patients picking up all prescribed ARV drugs on time																EWI 1 targets
																	≥ 95%
	1. Country:	CAMEROUN	2. Facility:	CENTRE HOSPITALIER D'ESSOS/CNPS													85-94%		Sample size by annual number of eligible patients
	3. Data abstraction date(s):	2014-02-14	4. Total number of sheets (for paper-based data abstraction only):	8			Number of patients not classified	#REF!									<85%		Annual number of eligible patients at the site		Number to be sampled at the site (sample size)
							Number of patients in denominator	153								EWI 1 score for this site	#REF!		1	75	All
		5. EWI sample start date(YY-MM-DD):	2013-06-01																76	110	75
	6. Total number of eligible patients:	160					8. Required minimum sample size:	100	If using printed abstraction sheet, then refer to EWI Guidance document for required minimum sample size.										111	199	100
		7. Data abstractor (name / last name / contact phone):	OLOUA FOUDA JULIEN 77914658/97687315																200	250	110
																			251	299	120
No.	Patient ID (note that EWI 1 includes all patients on ART at the facility, including those initiating ART, continuing ART and transferring in on ART)	Baseline pick-up (the date of the first ARV drug pick-up after the "EWI sample start date", #5 above)	ART regimen picked up at "baseline pick-up" (ARV drugs as recorded on pharmacy record)	Number of days of ART picked up at "baseline pick-up" - if needed, calculate from pill number and strength (mg) and pills/day using Conversion Calculator; or record in previous column.	Number of days ART remnant - if recorded and applicable.	Pick-up 1 (date of first ARV drug pick-up after "baseline pick-up") - enter date of pick-up of new regimen if it was changed after the baseline pick-up date	Date of transfer out after "baseline pick-up" - if applicable	Date of death after "baseline pick-up" - if applicable	Date of ART stop without restart after "baseline pick-up" - if applicable		Run-out date 1 (date at which the ARV drugs picked up at "baseline pick-up" are expected to run out)	Earliest date of transfer, death or stop	Transfer out, death or stop date before "run-out date 1"	Not on-time for "pick-up 1"	No late pickups (blank if transfer, death or stop before "run-out date 1"; 1 if no late pick-ups; 0 if at least one late pick-up)	Patient not classified			300	350	130
1	8535/06/13	2013-06-03	DUO-N	30		2013-07-08			2013-07-08		2013-07-03	2013-07-08	0	1	0	0			351	400	135
2	8516/06/13	2013-06-04	TENLAM-STOC	30	3	2013-07-01			2013-07-01		2013-07-07	2013-07-01	1			0			401	450	140
3	8544/06/13	2013-06-07	TENLAM-STOC	30	1	2013-07-04					2013-07-08	none	0	0	1	0			451	550	145
4	8551/06/13	2013-06-07	TENLAM-N	30	13	2013-07-24					2013-07-20	none	0	1	0	0			551	700	155
5	8557/06/13	2013-06-07	DUO-ALU	30	3	2013-07-04					2013-07-10	none	0	0	1	0			701	850	160
6	8552/06/13	2013-06-07	DUO-N	30	10	2013-07-27			2013-07-26		2013-07-17	2013-07-26	0	1	0	0			851	1600	175
7	8555/06/13	2013-06-07	DUO-N	30	5	2013-07-02					2013-07-12	none	0	0	1	0			1601	2150	180
8	8549/06/13	2013-06-07	TENLAM-STOC	30	3	2013-07-04					2013-07-10	none	0	0	1	0			2151	4340	200
9	8597/06/13	2013-06-07	TENLAM-N	30	3	2013-07-04			2013-08-04		2013-07-10	2013-08-04	0	0	1	0			4341	5670	210
10	8554/06/13	2013-06-07	DUO-N	30	5	2013-07-02	2013-09-19				2013-07-12	2013-09-19	0	0	1	0			5671	10000	215
11	8553/06/13	2013-06-07	TENLAM-N	30	4	2013-07-03			2013-08-07		2013-07-11	2013-08-07	0	0	1	0			>10000		Consult WHO
12	8539/06/13	2013-06-07	DUO-N	30	2	2013-07-05					2013-07-09	none	0	0	1	0
13	8499/06/13	2013-06-07	TENLAM-STOC	30	2	2013-07-05					2013-07-09	none	0	0	1	0
14	8540/06/13	2013-06-10	DUO-N	30		2013-07-15					2013-07-10	none	0	1	0	0
15	8426/06/13	2013-06-10	TENLAM-STOC	30	7	2013-07-03					2013-07-17	none	0	0	1	0
16	8500/06/13	2013-06-13	DUO-N	30		2013-07-15					2013-07-13	none	0	0	1	0
17	8501/06/13	2013-06-13	DUO-N	30		2013-07-15					2013-07-13	none	0	0	1	0
18	8493/06/13	2013-06-13	TENLAM-N	30		2013-07-18					2013-07-13	none	0	1	0	0
19	8496/06/13	2013-06-13	DUO-N	30		2013-07-15					2013-07-13	none	0	0	1	0
20	8573/06/13	2013-06-14	DUO-N	30	6	2013-07-08			2013-08-14		2013-07-20	2013-08-14	0	0	1	0
21	8560/06/13	2013-06-14	TENLAM-N	30		2013-07-12					2013-07-14	none	0	0	1	0
22	8575/06/13	2013-06-14	TENLAM-STOC	30	3	2013-07-11					2013-07-17	none	0	0	1	0
23	8576/06/13	2013-06-14	DUO-N	30		2013-07-15	2013-09-19				2013-07-14	2013-09-19	0	0	1	0
24	8568/06/13	2013-06-14	TENLAM-N	30		2013-07-18					2013-07-14	none	0	1	0	0
25	8559/06/13	2013-06-14	DUO-N	30		2013-07-15			2013-08-14		2013-07-14	2013-08-14	0	0	1	0
26	8587/06/13	2013-06-14	TENLAM-N	30	3	2013-07-11					2013-07-17	none	0	0	1	0
27	8564/06/13	2013-06-17	TENLAM-N	30	5	2013-07-12			2013-09-11		2013-07-22	2013-09-11	0	0	1	0
28	8565/06/13	2013-06-17	TENLAM-N	30		2013-07-24			2013-07-20		2013-07-17	2013-07-20	0	1	0	0
29	8541/06/13	2013-06-17	TENLAM-STOC	30	2	2013-07-15			2013-08-10		2013-07-19	2013-08-10	0	0	1	0
30	8537/06/13	2013-06-19	TENLAM-STOC	30		2013-07-19					2013-07-19	none	0	0	1	0
31	8570/06/13	2013-06-19	DUO-N	30		2013-07-23					2013-07-19	none	0	1	0	0
32	8377/06/13	2013-06-20	DUO-STOC	30		2013-07-29					2013-07-20	none	0	1	0	0
33	8488/06/13	2013-06-24	DUO-STOC	30	10	2013-07-15					2013-08-03	none	0	0	1	0
34	8596/06/13	2013-06-24	DUO-N	30	3	2013-07-22	2013-09-23				2013-07-27	2013-09-23	0	0	1	0
35	8593/06/13	2013-06-28	TENLAM-STOC	30	4	2013-07-25	2013-08-24				2013-08-01	2013-08-24	0	0	1	0
36	8680/06/13	2013-06-28	DUO-N	30		2013-07-29					2013-07-28	none	0	0	1	0
37	8155/06/13	2013-06-28	TENLAM-STOC	30	4	2013-07-25	2013-07-25		00/8/13		2013-08-01	2013-07-25	1			0
38	8594/06/13	2013-06-28	TENLAM-STOC	30	2	2013-07-27					2013-07-30	none	0	0	1	0
39	8515/06/13	2013-07-01	DUO-N	30		2013-08-01					2013-07-31	none	0	0	1	0
40	8481/06/13	2013-07-01	DUO-STOC	30		2013-08-01			2013-09-01		2013-07-31	2013-09-01	0	0	1	0
41	8542/06/13	2013-07-02	DUO-N	30		2013-08-02			2013-09-01		2013-08-01	2013-09-01	0	0	1	0
42	8432/06/13	2013-06-10	TENLAM-STOC	30	6	2013-07-04	2013-09-02				2013-07-16	2013-09-02	0	0	1	0
43	8543/06/13	2013-06-07	TENLAM-N	30	3	2013-07-04					2013-07-10	none	0	0	1	0
44	8530/06/13	2013-06-04	TENLAM-N	30		2013-07-04			2013-09-30		2013-07-04	2013-09-30	0	0	1	0
45	8296/06/13	2013-06-04	DUO-STOC	30		2013-07-08			2013-08-07		2013-07-04	2013-08-07	0	1	0	0
46	8258/06/13	2013-06-04	DUO-STOC	30		2013-07-11					2013-07-04	none	0	1	0	0
47	8582/06/13	2013-06-21	TENLAM-N	30	3	2013-07-18					2013-07-24	none	0	0	1	0
48	8355/06/13	2013-06-18	DUO-N	30		2013-08-17			2013-08-17		2013-07-18	2013-08-17	0	1	0	0
49	8579/06/13	2013-06-21	TENLAM-N	30	3	2013-07-18					2013-07-24	none	0	0	1	0
50	8591/06/13	2013-06-28	TENLAM-STOC	30	4	2013-07-24					2013-08-01	none	0	0	1	0
51	8433/06/13	2013-06-28	DUO-N	30	3	2013-07-25					2013-07-31	none	0	0	1	0
52	8534/06/13	2013-06-28	TENLAM-ALU	30	2	2013-07-26					2013-07-30	none	0	0	1	0
53	8580/06/13	2013-06-28	TENLAM-N	30	17	2013-07-12			2013-08-10		2013-08-14	2013-08-10	1			0
54	8558/06/13	2013-06-14	TENLAM-N	30		2013-07-17					2013-07-14	none	0	1	0	0
55	8588/06/13	2013-06-14	TENLAM-STOC	30	6	2013-07-08					2013-07-20	none	0	0	1	0
56	8617/07/13	2013-07-05	TENLAM-STOC	30	1	2013-08-04					2013-08-05	none	0	0	1	0
57	8638/07/13	2013-07-05	TENLAM-N	30	6	2013-07-29					2013-08-10	none	0	0	1	0
58	8605/07/13	2013-07-05	TENLAM-STOC	30	3	2013-08-01			2013-10-01		2013-08-07	2013-10-01	0	0	1	0
59	8616/07/13	2013-07-05	TENLAM-N	30	5	2013-07-31			2013-10-30		2013-08-09	2013-10-30	0	0	1	0
60	8615/07/13	2013-07-05	TENLAM-STOC	30	3	2013-08-01			2013-09-01		2013-08-07	2013-09-01	0	0	1	0
61	8608/07/13	2013-07-05	DUO-STOC	30	3	2013-08-01					2013-08-07	none	0	0	1	0
62	8760/07/13	2013-07-05	TENLAM-N	30	3	2013-08-01			2013-10-04		2013-08-07	2013-10-04	0	0	1	0
63	8603/07/13	2013-07-08	TENLAM-STOC	30	3	2013-08-05					2013-08-10	none	0	0	1	0
64	8611/07/13	2013-07-08	TENLAM-STOC	30	3	2013-08-05					2013-08-10	none	0	0	1	0
65	8633/07/13	2013-07-12	DUO-N	30	3	2013-08-09					2013-08-14	none	0	#REF!	#REF!	0
66	8630/07/13	2013-07-12	TENLAM-N	30	3	2013-08-09					2013-08-14	none	0	0	1	0
67	8636/07/13	2013-07-12	DUO-N	30	5	2013-08-07					2013-08-16	none	0	0	1	0
68	8620/07/13	2013-07-12	TENLAM-N	30		2013-08-12					2013-08-11	none	0	0	1	0
69	8631/07/13	2013-07-12	TENLAM-STOC	30	3	2013-08-09			2013-09-08		2013-08-14	2013-09-08	0	0	1	0
70	8632/07/13	2013-07-12	TENLAM-STOC	30		2013-08-13					2013-08-11	none	0	0	1	0
71	8619/07/13	2013-07-16	DUO-STOC	60	2	2013-08-14			2013-09-13		2013-09-16	2013-09-13	1			0
72	8621/07/13	2013-07-16	DUO-N	30	13	2013-08-02					2013-08-28	none	0	0	1	0
73	8640/07/13	2013-07-19	DUO-N	30		2013-08-20					2013-08-18	none	0	0	1	0
74	8653/07/13	2013-07-19	DUO-STOC	30	3	2013-08-16			2013-09-14		2013-08-21	2013-09-14	0	0	1	0
75	8646/07/13	2013-07-19	TENLAM-STOC	30		2013-08-19					2013-08-20	none	0	0	1	0
76	8642/07/13	2013-07-22	TENLAM-STOC	30	3	2013-08-19	2013-11-06				2013-08-26	2013-11-06	0	0	1	0
77	8623/07/13	2013-07-23	DUO-STOC	30	2	2013-08-20					2013-08-25	none	0	0	1	0
78	8679/07/13	2013-07-26	DUO-STOC	30	5	2013-08-20					#REF!	none	#REF!	#REF!	#REF!	#REF!
79	8559/07/13	2013-07-26	DUO-STOC	30	3	2013-08-22					2013-08-30	none	0	0	1	0
80	8677/07/13	2013-07-26	TENLAM-STOC	30	5	2013-08-20					2013-08-30	none	0	0	1	0
81	8656/07/13	2013-07-26	DUO-STOC	30	5	2013-08-20					#REF!	none	#REF!	#REF!	#REF!	#REF!
82	8725/07/13	2013-07-26	TENLAM-STOC	30	2	2013-08-23					2013-08-27	none	0	0	1	0
83	8674/07/13	2013-07-26	TENLAM-STOC	30	9	2013-08-16					2013-09-03	none	0	0	1	0
84	8676/07/13	2013-07-26	TENLAM-N	30	9	2013-08-16					2013-09-03	none	0	0	1	0
85	8673/07/13	2013-07-26	DUO-N	30	5	2013-08-20					2013-08-30	none	0	0	1	0
86	8672/07/13	2013-07-26	DUO-N	30	3	2013-08-22					2013-08-28	none	0	0	1	0
87	8641/07/13	2013-07-29	DUO-N	30		2013-08-29			2013-09-28		2013-08-28	2013-09-28	0	0	1	0
88	8664/07/13	2013-07-29	TENLAM-STOC	30		2013-08-28					2013-08-28	none	0	0	1	0
89	8531/07/13	2013-07-30	TENLAM-N	30	1	2013-08-28			2013-09-26		2013-08-30	2013-09-26	0	0	1	0
90	8629/07/13	2013-07-30	DUO-N	30		2013-08-30					2013-08-29	none	0	0	1	0
91	8592/07/13	2013-07-31	TENLAM-STOC	30		2013-09-01					2013-08-30	none	0	0	1	0
92	8628/07/13	2013-07-12	DUO-N	30	4	2013-08-07					2013-08-15	none	0	0	1	0
93	8625/07/13	2013-07-12	DUO-N	30	4	2013-08-07			2013-09-06		2013-08-15	2013-09-06	0	0	1	0
94	8650/07/13	2013-07-12	TENLAM-ALU	30		2013-08-12					2013-08-11	none	0	0	1	0
95	8607/07/13	2013-07-12	TENLAM-STOC	30		2013-08-13			2013-09-10		2013-08-11	2013-09-10	0	0	1	0
96	7886/07/13	2013-07-12	DUO-N	30		2013-08-14					2013-08-11	none	0	1	0	0
97	8595/07/13	2013-07-12	TENLAM-STOC	30		2013-08-16			2013-09-16		2013-08-11	2013-09-16	0	1	0	0
98	8675/07/13	2013-07-26	DUO-N	30		2013-08-27			2013-09-26		2013-08-25	2013-09-26	0	0	1	0
99	8654/07/13	2013-07-12	TENLAM-STOC	30		2013-08-14					2013-08-11	none	0	1	0	0
100	8655/07/13	2013-07-12	DUO-N	30	2	2013-08-09					2013-08-13	none	0	0	1	0
101	8662/07/13	2013-07-29	TENLAM-STOC	30	5	2013-08-23					2013-09-02	none	0	0	1	0
102	8669/07/13	2013-07-29	TENLAM-STOC	30	5	2013-08-23					2013-09-02	none	0	0	1	0
103	8678/07/13	2013-07-29	DUO-N	30	9	2013-08-20					2013-09-06	none	0	0	1	0
104	8569/07/13	2013-07-29	DUO-STOC	30	1	2013-08-28					2013-08-29	none	0	0	1	0
105	8689/08/13	2013-08-02	DUO-N	30		2013-09-02					2013-09-01	none	0	0	1	0
106	8698/08/13	2013-08-02	DUO-N	30	4	2013-08-28					2013-09-05	none	0	0	1	0
107	8699/08/13	2013-08-02	DUO-ALU	30	4	2013-08-28					2013-09-05	none	0	0	1	0
108	8697/08/13	2013-08-02	DUO-STOC	30	6	2013-08-26			2013-10-26		2013-09-07	2013-10-26	0	0	1	0
109	8686/08/13	2013-08-02	DUO-N	30		2013-09-06					2013-09-01	none	0	1	0	0
110	8731/08/13	2013-08-02	TENLAM-STOC	30		2013-09-01					2013-09-01	none	0	0	1	0
111	8721/08/13	2013-08-07	TENLAM-STOC	30	2	2013-09-04					2013-09-08	none	0	0	1	0
112	8687/08/13	2013-08-13	TENLAM-STOC	30	3	2013-09-09					2013-09-15	none	0	0	1	0
113	8691/08/13	2013-08-14	DUO-N	30	8	2013-09-05					2013-09-21	none	0	0	1	0
114	8700/08/13	2013-08-14	DUO-STOC	30	4	2013-09-09					2013-09-17	none	0	0	1	0
115	8688/08/13	2013-08-14	TENLAM-STOC	30	4	2013-09-09					2013-09-17	none	0	0	1	0
116	8735/08/13	2013-08-16	DUO-N	30	12	2013-09-03					2013-09-27	none	0	0	1	0
117	8729/08/13	2013-08-16	DUO-STOC	30	5	2013-09-10					2013-09-20	none	0	0	1	0
118	8737/08/13	2013-08-16	DUO-STOC	30	5	2013-09-10					2013-09-20	none	0	0	1	0
119	8722/08/13	2013-08-16	TENLAM-N	30	4	2013-09-11					2013-09-19	none	0	0	1	0
120	8728/08/13	2013-08-16	DUO-STOC	30	4	2013-09-11					2013-09-19	none	0	0	1	0
121	8724/08/13	2013-08-16	TENLAM-N	30	4	2013-09-11					2013-09-19	none	0	0	1	0
122	8730/08/13	2013-08-16	DUO-STOC	30		2013-09-23			2013-10-20		2013-09-15	2013-10-20	0	1	0	0
123	8711/08/13	2013-08-23	DUO-N	30		2013-09-23					2013-09-22	none	0	0	1	0
124	8740/08/13	2013-08-23	DUO-N	30		2013-09-23					2013-09-22	none	0	0	1	0
125	8746/08/13	2013-08-23	DUO-N	30	3	2013-09-19					2013-09-25	none	0	0	1	0
126	8748/08/13	2013-08-23	DUO-STOC	30	3	2013-09-19					2013-09-25	none	0	0	1	0
127	8761/08/13	2013-08-23	TENLAM-STOC	30		2013-09-23					2013-09-22	none	0	0	1	0
128	8750/08/13	2013-08-23	TENLAM-STOC	30		2013-09-23					2013-09-22	none	0	0	1	0
129	8762/08/13	2013-08-23	TENLAM-STOC	30	3	2013-09-19					2013-09-25	none	0	0	1	0
130	8708/08/13	2013-08-23	TENLAM-STOC	30		2013-09-23					2013-09-22	none	0	0	1	0
131	8744/08/13	2013-08-23	DUO-N	30		2013-09-23					2013-09-22	none	0	0	1	0
132	8758/08/13	2013-08-23	DUO-N	30	3	2013-09-19					2013-09-25	none	0	0	1	0
133	8742/08/13	2013-08-23	DUO-N	30		2013-09-26					2013-09-22	none	0	1	0	0
134	8716/08/13	2013-08-23	DUO-STOC	30		2013-09-23					2013-09-22	none	0	0	1	0
135	8774/08/13	2013-08-23	TENLAM-STOC	30		2013-09-23					2013-09-22	none	0	0	1	0
136	8749/08/13	2013-08-23	DUO-STOC	30	18	2013-09-04					2013-10-10	none	0	0	1	0
137	8745/08/13	2013-08-23	TENLAM-STOC	30		2013-09-23					2013-09-22	none	0	0	1	0
138	8741/08/13	2013-08-23	DUO-N	30		2013-09-23					2013-09-22	none	0	0	1	0
139	8743/08/13	2013-08-23	DUO-N	30		2013-09-23					2013-09-22	none	0	0	1	0
140	8747/08/13	2013-08-23	TENLAM-N	30		2013-09-23					2013-09-22	none	0	0	1	0
141	8757/08/13	2013-08-23	DUO-STOC	30	3	2013-09-19					2013-09-25	none	0	0	1	0
142	8692/08/13	2013-08-28	DUO-N	60	26	2013-10-01					2013-11-22	none	0	0	1	0
143	8618/08/13	2013-08-28	DUO-STOC	30	1	2013-09-26					2013-09-28	none	0	0	1	0
144	8764/08/13	2013-08-28	TENLAM-N	30	1	2013-09-26					2013-09-28	none	0	0	1	0
145	8683/08/13	2013-08-29	TENLAM-STOC	60	26	2013-10-01					2013-11-23	none	0	0	1	0
146	8773/08/13	2013-08-30	TENLAM-N	30	5	2013-09-24					2013-10-04	none	0	0	1	0
147	8787/08/13	2013-08-30	TENLAM-N	30	5	2013-09-24					2013-10-04	none	0	0	1	0
148	8777/08/13	2013-08-30	DUO-N	30	3	2013-09-26					2013-10-02	none	0	0	1	0
149	8772/08/13	2013-08-30	DUO-N	30	5	2013-09-24					2013-10-04	none	0	0	1	0
150	8770/08/13	2013-08-30	DUO-N	30	3	2013-09-26					2013-10-02	none	0	0	1	0
151	8784/08/13	2013-08-30	TENLAM-STOC	30	2	2013-09-27					2013-10-01	none	0	0	1	0
152	8785/08/13	2013-08-30	DUO-N	60	20	2013-10-07					2013-11-18	none	0	0	1	0
153	8694/08/13	2013-08-30	TENLAM-STOC	30	2	2013-09-27					2013-10-01	none	0	0	1	0
154	8684/08/13	2013-08-02	DUO-N	30		2013-09-17					2013-09-01	none	0	1	0	0
155	8704/08/13	2013-08-19	DUO-N	30	2	2013-09-17					2013-09-20	none	0	0	1	0
156	8712/08/13	2013-08-21	DUO-N	30	3	2013-09-17					2013-09-23	none	0	0	1	0
157	8726/08/13	2013-08-12	DUO-STOC	30		2013-09-19					2013-09-11	none	0	1	0	0
158	8703/08/13	2013-08-19	DUO-N	30		2013-09-23					2013-09-18	none	0	1	0	0
159	8786/08/13	2013-08-23	DUO-N	30		2013-09-23					2013-09-22	none	0	0	1	0
160	8759/08/13	2013-08-23	TENLAM-STOC	30		2013-09-24					2013-09-22	none	0	0	1	0

## Sheet: EWI 1 (Paediatric)
	Indicator: On-time Pill Pick-up (EWI 1) - Percentage of ART patients picking up all prescribed ARV drugs on time																										EWI 1 targets
																											≥ 95%
	1. Country:		2. Facility:																								85-94%		Sample size by annual number of eligible patients
	3. Data abstraction date(s):		4. Total number of sheets (for paper-based data abstraction only):				Number of patients not classified																				<85%		Annual number of eligible patients at the site		Number to be sampled at the site (sample size)
							Number of patients in denominator																			EWI 1 score for this site			1	75	All
		5. EWI sample start date (YY-MM-DD):																											76	110	75
	6. Total number of eligible patients:						8. Required minimum sample size:		If using printed abstraction sheet, then refer to EWI Guidance document for required minimum sample size.																				111	199	100
		7. Data abstractor (name / last name / contact phone):																											200	250	110
																													251	299	120
No.	Patient ID (note that EWI 1 includes all patients on ART at the facility, including those initiating ART, continuing ART and transferring in on ART)	Baseline pick-up (the date of the first ARV drug pick-up after the "EWI sample start date", #5 above)	ART regimen picked up at "baseline pick-up" (ARV drugs as recorded on medical or pharmacy record) - if facility uses codes for standard ART regimens, enter them; if facility uses a code for non-standard regimens (e.g. "other", "1e", etc) enter the complete list of ARV drugs. - if number of days of ART is not in record (see next column), can record ARV drugs, pill number and strength (mg) and pill…	Number of days of ART picked up at "baseline pick-up" (calculated)	MEDICINE 1 Number of days of medicine 1 picked up at "baseline pick-up" (enter directly here OR enter data in BOTH the "Amount picked up" and "Daily dose" columns)	MEDICINE 1 Amount picked up (number of pills for solids or number of ml for liquids; if there are remnant pills, please add them here, but remnant liquids should be discarded)	MEDICINE 1 Daily dose (number of pills for solids or number of ml for liquids)	MEDICINE 2 Number of days of medicine 2 picked up at "baseline pick-up" (enter directly here OR enter data in BOTH the "Amount picked up" and "Daily dose" columns)	MEDICINE 2 Amount picked up (number of pills for solids or number of ml for liquids; if there are remnant pills, please add them here, but remnant liquids should be discarded)	MEDICINE 2 Daily dose (number of pills for solids or number of ml for liquids)	MEDICINE 3 Number of days of medicine 3 picked up at "baseline pick-up" (enter directly here OR enter data in BOTH the "Amount picked up" and "Daily dose" columns)	MEDICINE 3 Amount picked up (number of pills for solids or number of ml for liquids; if there are remnant pills, please add them here, but remnant liquids should be discarded)	MEDICINE 3 Daily dose (number of pills for solids or number of ml for liquids)	Pick-up 1 (date of first ARV drug pick-up after "baseline pick-up") - enter date of pick-up of new regimen if it was changed after the baseline pick-up date	Date of transfer out after "baseline pick-up" - if applicable	Date of death after "baseline pick-up" - if applicable	Date of ART stop without restart after "baseline pick-up" - if applicable	Medicine 1 Days picked up	Medicine 2 Days picked up	Medicine 3 Days picked up	Run-out date 1 (date at which the ARV drugs picked up at "baseline pick-up" are expected to run out)	Earliest date of transfer, death or stop	Transfer out, death or stop date before "run-out date 1"	Not on-time for "pick-up 1"	No late pickups (blank if transfer, death or stop before "run-out date 1"; 1 if no late pick-ups; 0 if at least one late pick-up)	Patient not classified			300	350	130
																													351	400	135
																													401	450	140
																													451	550	145
																													551	700	155
																													701	850	160
																													851	1600	175
																													1601	2150	180
																													2151	4340	200
																													4341	5670	210
																													5671	10000	215
																													>10000		Consult WHO

## Sheet: EWI 2 (Adult & Paediatric)
	Indicator: Retention in Care (EWI 2) - Percentage of adults and children known to be alive and on treatment 12 months after initiation of ART
	1. Country:	CAMEROUN	2. Facility:	CENTRE HOSPITALIER D'ESSOS/CNPS
	3. Data abstraction date(s):	2014-02-19	4. Total number of sheets (for paper-based data abstraction only):	5
		5. EWI sample start date (YY-MM-DD):	2012-10-01
	6. Total number of patients:	160
		7. Data abstractor (name / last name / contact phone):	OLOUA FOUDA JULIEN 77914658/97687315
	UNGASS #24 / PEPFAR #T1.3.D / Global Fund Impact #HIV-I3 Site Result
	Numerator	1.28
	Denominator	1.28
	Site Result	1

## Sheet: EWI 3 (Adult)
	Indicator: Drug supply continuity (EWI 3) - Percentage of months in a designated year in which there where NO ARV drug stock-outs																			Stock-out summary
															EWI 3 target		1			No stock-outs	0
	1. Country:	CAMEROUN				2. Facility:	CENTRE HOSPITALIER D'ESSOS/CNPS								EWI 3 score at this site		0.666667			One or more stock-outs	1
	3. Data abstraction date:	2014-02-21		4. Total number of sheets (paper-based abstraction):			1
															X
	5. Reporting Period:	2013
			6. Data abstractor (name / last name / contact phone):	MVONDO OBAM ALAIN 76697604
	For each ARV drug routinely used at the site, enter an "X" from the drop-down menu for each month in which there was at least one stock-out of ANY ARV drug routinely used at this site. List each ARV drug routinely used at the site, even if no stockouts of a drug occurred during the designated time period.
No.	Antiretroviral drug	Oct.2012	Nov.2012	Dec.2012	Jan.2013	Feb.2013	Mar.2013	Apr.2013	May 2013	Jun.2013	Jul.2013	Aug.2013	Sep.2013	Stock-out summary for the year	Number of months with at least one stock-out		Not classified (1, 0 or blank)
1	DUOVIR(LAMIVUDINE 150mg + ZIDOVUDINE 300mg)											X	X	One or more stock-outs	2		0
2	LAMIVUDINE 150mg cp											X	X	One or more stock-outs	2		0
3	ABACAVIR 300mg cp													No stock-outs	0		0
4	LOPITRO/RITONAVIR 250mg cp													No stock-outs	0		0
5	VIDEX(DDI) 250mg cp													No stock-outs	0		0
6	VIDEX(DDI) 400mg cp													No stock-outs	0		0
7	TENOFOVIR 300mg cp										X	X	X	One or more stock-outs	3		0
8	TENLAM(TENOFOVIR 300mg + LAMIVUDINE 300mg)													No stock-outs	0		0
9	NEVIRAPINE 200mg cp													No stock-outs	0		0
10	EFAVIRENZ 600mg cp													No stock-outs	0		0
11	EFAVIRENZ 200mg cp		X											One or more stock-outs	1		0
12	ZIDOVUDINE 300mg cp													No stock-outs	0		0
13	TENEMTRI(TENOFOVIR 300mg + EMTRICITABINE 200mg) cp											X	X	One or more stock-outs	2		0
	number per month	0	1	0	0	0	0	0	0	0	1	4	4

## Sheet: EWI 3 (Paediatric)
	Indicator: Drug supply continuity (EWI 3) - Percentage of months in a designated year in which there where NO ARV drug stock-outs																			Stock-out summary
															EWI 3 target		1			No stock-outs	0
	1. Country:					2. Facility:									EWI 3 score at this site					One or more stock-outs	1
	3. Data abstraction date:			4. Total number of sheets (paper-based abstraction):
															X
	5. Reporting Period:
			6. Data abstractor (name / last name / contact phone):
	For each ARV drug routinely used at the site, enter an "X" from the drop-down menu for each month in which there was at least one stock-out of ANY ARV drug routinely used at this site. List each ARV drug routinely used at the site, even if no stockouts of a drug occurred during the designated time period.
No.	Antiretroviral drug	Oct.2012	Nov.2012	Dec.2012	Jan.2013	Feb.2013	Mar.2013	Apr.2013	May 2013	Jun.2013	Jul.2013	Aug.2013	Sep.2013	Stock-out summary for the year	Number of months with at least one stock-out		Not classified (1, 0 or blank)
	number per month	0	0	0	0	0	0	0	0	0	0	0	0

## Sheet: EWI 4 (Adult)
	Indicator: Dispensing Practices (EWI 4) - Percentage of adult patients picking up mono or dual ARV therapy
	1. Country:	CAMEROUN	2. Facility:	CENTRE HOSPITALIER D'ESSOS/CNPS				EWI 4 Target
	3. Data abstraction date(s):	2014-02-14	4. Total number of sheets (for paper-based data abstraction only):					Result	0
						Number of patients in denominator	160
		5. EWI sample start date(YY-MM-DD):	2013-06-01
	6. Total number of eligible patients:	160						Override Text
		7. Data abstractor (name / last name / contact phone):	OLOUA FOUDA JULIEN 77914658/97687315					Please enter 'Yes' or 'No'
No.	Patient ID (note that EWI 4 includes all patients on ART at the facility, including those initiating ART, continuing ART and transferring in on ART)	ART regimen picked-up at baseline pick-up	Mono or Dual Therapy Regimen?					Mono/ Dual (binary)? (1 = Yes, 0 = No)
1	8535/06/13	DUO-N	No					0
2	8516/06/13	TENLAM-STOC	No					0
3	8544/06/13	TENLAM-STOC	No					0
4	8551/06/13	TENLAM-N	No					0
5	8557/06/13	DUO-ALU	No					0
6	8552/06/13	DUO-N	No					0
7	8555/06/13	DUO-N	No					0
8	8549/06/13	TENLAM-STOC	No					0
9	8597/06/13	TENLAM-N	No					0
10	8554/06/13	DUO-N	No					0
11	8553/06/13	TENLAM-N	No					0
12	8539/06/13	DUO-N	No					0
13	8499/06/13	TENLAM-STOC	No					0
14	8540/06/13	DUO-N	No					0
15	8426/06/13	TENLAM-STOC	No					0
16	8500/06/13	DUO-N	No					0
17	8501/06/13	DUO-N	No					0
18	8493/06/13	TENLAM-N	No					0
19	8496/06/13	DUO-N	No					0
20	8573/06/13	DUO-N	No					0
21	8560/06/13	TENLAM-N	No					0
22	8575/06/13	TENLAM-STOC	No					0
23	8576/06/13	DUO-N	No					0
24	8568/06/13	TENLAM-N	No					0
25	8559/06/13	DUO-N	No					0
26	8587/06/13	TENLAM-N	No					0
27	8564/06/13	TENLAM-N	No					0
28	8565/06/13	TENLAM-N	No					0
29	8541/06/13	TENLAM-STOC	No					0
30	8537/06/13	TENLAM-STOC	No					0
31	8570/06/13	DUO-N	No					0
32	8377/06/13	DUO-STOC	No					0
33	8488/06/13	DUO-STOC	No					0
34	8596/06/13	DUO-N	No					0
35	8593/06/13	TENLAM-STOC	No					0
36	8680/06/13	DUO-N	No					0
37	8155/06/13	TENLAM-STOC	No					0
38	8594/06/13	TENLAM-STOC	No					0
39	8515/06/13	DUO-N	No					0
40	8481/06/13	DUO-STOC	No					0
41	8542/06/13	DUO-N	No					0
42	8432/06/13	TENLAM-STOC	No					0
43	8543/06/13	TENLAM-N	No					0
44	8530/06/13	TENLAM-N	No					0
45	8296/06/13	DUO-STOC	No					0
46	8258/06/13	DUO-STOC	No					0
47	8582/06/13	TENLAM-N	No					0
48	8355/06/13	DUO-N	No					0
49	8579/06/13	TENLAM-N	No					0
50	8591/06/13	TENLAM-STOC	No					0
51	8433/06/13	DUO-N	No					0
52	8534/06/13	TENLAM-ALU	No					0
53	8580/06/13	TENLAM-N	No					0
54	8558/06/13	TENLAM-N	No					0
55	8588/06/13	TENLAM-STOC	No					0
56	8617/07/13	TENLAM-STOC	No					0
57	8638/07/13	TENLAM-N	No					0
58	8605/07/13	TENLAM-STOC	No					0
59	8616/07/13	TENLAM-N	No					0
60	8615/07/13	TENLAM-STOC	No					0
61	8608/07/13	DUO-STOC	No					0
62	8760/07/13	TENLAM-N	No					0
63	8603/07/13	TENLAM-STOC	No					0
64	8611/07/13	TENLAM-STOC	No					0
65	8633/07/13	DUO-N	No					0
66	8630/07/13	TENLAM-N	No					0
67	8636/07/13	DUO-N	No					0
68	8620/07/13	TENLAM-N	No					0
69	8631/07/13	TENLAM-STOC	No					0
70	8632/07/13	TENLAM-STOC	No					0
71	8619/07/13	DUO-STOC	No					0
72	8621/07/13	DUO-N	No					0
73	8640/07/13	DUO-N	No					0
74	8653/07/13	DUO-STOC	No					0
75	8646/07/13	TENLAM-STOC	No					0
76	8642/07/13	TENLAM-STOC	No					0
77	8623/07/13	DUO-STOC	No					0
78	8679/07/13	DUO-STOC	No					0
79	8559/07/13	DUO-STOC	No					0
80	8677/07/13	TENLAM-STOC	No					0
81	8656/07/13	DUO-STOC	No					0
82	8725/07/13	TENLAM-STOC	No					0
83	8674/07/13	TENLAM-STOC	No					0
84	8676/07/13	TENLAM-N	No					0
85	8673/07/13	DUO-N	No					0
86	8672/07/13	DUO-N	No					0
87	8641/07/13	DUO-N	No					0
88	8664/07/13	TENLAM-STOC	No					0
89	8531/07/13	TENLAM-N	No					0
90	8629/07/13	DUO-N	No					0
91	8592/07/13	TENLAM-STOC	No					0
92	8628/07/13	DUO-N	No					0
93	8625/07/13	DUO-N	No					0
94	8650/07/13	TENLAM-ALU	No					0
95	8607/07/13	TENLAM-STOC	No					0
96	7886/07/13	DUO-N	No					0
97	8595/07/13	TENLAM-STOC	No					0
98	8675/07/13	DUO-N	No					0
99	8654/07/13	TENLAM-STOC	No					0
100	8655/07/13	DUO-N	No					0
101	8662/07/13	TENLAM-STOC	No					0
102	8669/07/13	TENLAM-STOC	No					0
103	8678/07/13	DUO-N	No					0
104	8569/07/13	DUO-STOC	No					0
105	8689/08/13	DUO-N	No					0
106	8698/08/13	DUO-N	No					0
107	8699/08/13	DUO-ALU	No					0
108	8697/08/13	DUO-STOC	No					0
109	8686/08/13	DUO-N	No					0
110	8731/08/13	TENLAM-STOC	No					0
111	8721/08/13	TENLAM-STOC	No					0
112	8687/08/13	TENLAM-STOC	No					0
113	8691/08/13	DUO-N	No					0
114	8700/08/13	DUO-STOC	No					0
115	8688/08/13	TENLAM-STOC	No					0
116	8735/08/13	DUO-N	No					0
117	8729/08/13	DUO-STOC	No					0
118	8737/08/13	DUO-STOC	No					0
119	8722/08/13	TENLAM-N	No					0
120	8728/08/13	DUO-STOC	No					0
121	8724/08/13	TENLAM-N	No					0
122	8730/08/13	DUO-STOC	No					0
123	8711/08/13	DUO-N	No					0
124	8740/08/13	DUO-N	No					0
125	8746/08/13	DUO-N	No					0
126	8748/08/13	DUO-STOC	No					0
127	8761/08/13	TENLAM-STOC	No					0
128	8750/08/13	TENLAM-STOC	No					0
129	8762/08/13	TENLAM-STOC	No					0
130	8708/08/13	TENLAM-STOC	No					0
131	8744/08/13	DUO-N	No					0
132	8758/08/13	DUO-N	No					0
133	8742/08/13	DUO-N	No					0
134	8716/08/13	DUO-STOC	No					0
135	8774/08/13	TENLAM-STOC	No					0
136	8749/08/13	DUO-STOC	No					0
137	8745/08/13	TENLAM-STOC	No					0
138	8741/08/13	DUO-N	No					0
139	8743/08/13	DUO-N	No					0
140	8747/08/13	TENLAM-N	No					0
141	8757/08/13	DUO-STOC	No					0
142	8692/08/13	DUO-N	No					0
143	8618/08/13	DUO-STOC	No					0
144	8764/08/13	TENLAM-N	No					0
145	8683/08/13	TENLAM-STOC	No					0
146	8773/08/13	TENLAM-N	No					0
147	8787/08/13	TENLAM-N	No					0
148	8777/08/13	DUO-N	No					0
149	8772/08/13	DUO-N	No					0
150	8770/08/13	DUO-N	No					0
151	8784/08/13	TENLAM-STOC	No					0
152	8785/08/13	DUO-N	No					0
153	8694/08/13	TENLAM-STOC	No					0
154	8684/08/13	DUO-N	No					0
155	8704/08/13	DUO-N	No					0
156	8712/08/13	DUO-N	No					0
157	8726/08/13	DUO-STOC	No					0
158	8703/08/13	DUO-N	No					0
159	8786/08/13	DUO-N	No					0
160	8759/08/13	TENLAM-STOC	No					0

## Sheet: EWI 4 (Paediatric)
	Indicator: Dispensing Practices (EWI 4) - Percentage of paediatric patients picking up mono or dual ARV therapy
	1. Country:		2. Facility:					EWI 4 Target
	3. Data abstraction date(s):		4. Total number of sheets (for paper-based data abstraction only):					Result
						Number of patients in denominator	0
		5. EWI sample start date(YY-MM-DD):
	6. Total number of eligible patients:							Override Text
		7. Data abstractor (name / last name / contact phone):						Please enter 'Yes' or 'No'
No.	Patient ID (note that EWI 4 includes all patients on ART at the facility, including those initiating ART, continuing ART and transferring in on ART)	ART regimen picked-up at baseline pick-up	Mono or Dual Therapy Regimen?					Mono/ Dual (binary)? (1 = Yes, 0 = No)

## Sheet: EWI 5 (Adult)
	Indicator: Virological Suppression (EWI 5) - Percentage of adult patients receiving ART at the site after the first 12 months of ART whose viral load is less than (<) 1000 copies/ml
	1. Country:	CAMEROUN	2. Facility:	CENTRE HOSPITALIER D'ESSOS/CNPS
	3. Data abstraction date:		4. Total number of sheets (for paper-based data abstraction only):				Number of patients not classified	0					Numerator	0
							Number of valid exclusions	0					Result
		5. EWI sample start date(YY-MM-DD):					Sample size:	0
	6. Total number of patients:						Number of patients in denominator	0
		7. Data abstractor (name / last name / contact phone):
	8. Site required to perform Viral Load Testing?
No.	Patient ID (note that EWI 5 includes all patients on ART at the facility, including those initiating ART, continuing ART and transferring in on ART)	ART initiation date (date of initial ART prescription, or ARV drug pick-up)	"12-month date" (12 months after ART initiation)	Date of transfer out after treatment initiation but before "12-month-date" - if applicable	Date of viral load test between 11 and 15 months on treatment	Viral load test result (copies per mL) is less than 1000 copies/mL or greater than or equal to 1000 copies/mL?			Valid transfer out before "12-month-date"	VL necessary?	Viral load test performed if necessary?	Valid Viral load test date if performed?	Viral load <1000 copes per mL if test performed?	Not Classified

## Sheet: EWI 5 (Paediatric)
	Indicator: Virological Suppression (EWI 5) - Percentage of paediatric patients receiving ART at the site after the first 12 months of ART whose viral load is less than (<) 1000 copies/ml
	1. Country:		2. Facility:
	3. Data abstraction date:		4. Total number of sheets (for paper-based data abstraction only):				Number of patients not classified	0					Numerator	0
							Number of valid exclusions	0					Result
		5. EWI sample start date(YY-MM-DD):					Sample size:	0
	6. Total number of patients:						Number of patients in denominator	0
		7. Data abstractor (name / last name / contact phone):
	8. Site required to perform Viral Load Testing?
No.	Patient ID (note that EWI 5 includes all patients on ART at the facility, including those initiating ART, continuing ART and transferring in on ART)	ART initiation date (date of initial ART prescription, or ARV drug pick-up)	"12-month date" (12 months after ART initiation)	Date of transfer out after treatment initiation but before "12-month-date" - if applicable	Date of viral load test between 11 and 15 months on treatment	Viral load test result (copies per mL) is less than 1000 copies/mL or greater than or equal to 1000 copies/mL?			Valid transfer out before "12-month-date"	VL necessary?	Viral load test performed if necessary?	Valid Viral load test date if performed?	Viral load <1000 copes per mL if test performed?	Not Classified

## Sheet: Summary (Adult)
	Site:	CENTRE HOSPITALIER D'ESSOS/CNPS
	Country:	CAMEROUN
	Year of Data Abstraction	2014
	ADULT RESULTS
			Result
	EWI 1	On-time Pill Pick-up	#REF!
	EWI 2	Retention in Care	Green
	EWI 3	Pharmacy Stock-outs	Red
	EWI 4	Dispensing Practices	Green
	EWI 5	Virological Suppression

[truncated: 4 more sheets: Summary (Paediatric), Regimen Table (Adult), Regimen Table (Paediatric), For Supervisors]
