# Supplementary material for: Monitoring HIV Drug Resistance Early Warning Indicators in Cameroon: A Study Following the Revised World Health Organization Recommendations
Source: PLoS One. 2015 Jun 17;10(6):e0129210. doi: 10.1371/journal.pone.0129210 (PMC4471113; doi:10.1371/journal.pone.0129210)
Supplement: S2 Tables — (ZIP) [file pone.0129210.s002.zip › EWI Centre region sites/IAP_Centre_HD_Mbalmayo_UPEC.xls]

## Sheet: EWI 1 (Adult)
	Indicator: On-time Pill Pick-up (EWI 1) - Percentage of ART patients picking up all prescribed ARV drugs on time																EWI 1 targets
																	≥ 95%
	1. Country:	Cameroun	2. Facility:	UPEC HDN													85-94%		Sample size by annual number of eligible patients
	3. Data abstraction date(s):	2014-03-26	4. Total number of sheets (for paper-based data abstraction only):	6			Number of patients not classified	#REF!									<85%		Annual number of eligible patients at the site		Number to be sampled at the site (sample size)
							Number of patients in denominator	123								EWI 1 score for this site	#REF!		1	75	All
		5. EWI sample start date(YY-MM-DD):	2013-06-01																76	110	75
	6. Total number of eligible patients:	130					8. Required minimum sample size:	100	If using printed abstraction sheet, then refer to EWI Guidance document for required minimum sample size.										111	199	100
		7. Data abstractor (name / last name / contact phone):	MBONG GREGOIRE 75240030 MEKONGO MARTIN JUNIOR 96745530																200	250	110
																			251	299	120
No.	Patient ID (note that EWI 1 includes all patients on ART at the facility, including those initiating ART, continuing ART and transferring in on ART)	Baseline pick-up (the date of the first ARV drug pick-up after the "EWI sample start date", #5 above)	ART regimen picked up at "baseline pick-up" (ARV drugs as recorded on pharmacy record)	Number of days of ART picked up at "baseline pick-up" - if needed, calculate from pill number and strength (mg) and pills/day using Conversion Calculator; or record in previous column.	Number of days ART remnant - if recorded and applicable.	Pick-up 1 (date of first ARV drug pick-up after "baseline pick-up") - enter date of pick-up of new regimen if it was changed after the baseline pick-up date	Date of transfer out after "baseline pick-up" - if applicable	Date of death after "baseline pick-up" - if applicable	Date of ART stop without restart after "baseline pick-up" - if applicable		Run-out date 1 (date at which the ARV drugs picked up at "baseline pick-up" are expected to run out)	Earliest date of transfer, death or stop	Transfer out, death or stop date before "run-out date 1"	Not on-time for "pick-up 1"	No late pickups (blank if transfer, death or stop before "run-out date 1"; 1 if no late pick-ups; 0 if at least one late pick-up)	Patient not classified			300	350	130
1	0124/13	2013-06-03	TENLAM-E	30	-12	2013-07-15					2013-06-21	none	0	1	0	0			351	400	135
2	0125/13	2013-06-03	TENLAM-N	30	-5	2013-07-08					2013-06-28	none	0	1	0	0			401	450	140
3	0126/13	2013-06-03	TENLAM-N	30	-7	2013-07-10					2013-06-26	none	0	1	0	0			451	550	145
4	0130/13	2013-06-04	TENLAM-N	30	-4	2013-07-08					2013-06-30	none	0	1	0	0			551	700	155
5	0128/13	2013-06-05	DUOVIR-N	30					2013-07-05		2013-07-05	2013-07-05	1			0			701	850	160
6	0131/13	2013-06-10	DUOVIR-N	30	-5	2013-07-08					2013-07-05	none	0	1	0	0			851	1600	175
7	0133/13	2013-06-10	DUOVIR-N	30	2	2013-07-15					2013-07-12	none	0	1	0	0			1601	2150	180
8	0134/13	2013-06-10	DUOVIR-N	30	2	2013-07-08					2013-07-12	none	0	0	1	0			2151	4340	200
9	0136/13	2013-06-10	TENLAM-N	30	2	2013-07-08					2013-07-12	none	0	0	1	0			4341	5670	210
10	0138/13	2013-06-10	DUOVIR-N	30	2	2013-07-08					2013-07-15	none	0	0	1	0			5671	10000	215
11	0132/13	2013-06-13	DUOVIR-N	30	2	2013-07-10					2013-07-14	none	0	0	1	0			>10000		Consult WHO
12	0144/13	2013-06-12	DUOVIR-N	30	2	2013-07-10					#REF!	none	#REF!	#REF!	#REF!	#REF!
13	0142/13	2013-06-17	TENLAM-N	30	2	2013-07-15					2013-07-19	none	0	0	1	0
14	0143/13	2013-06-17	DUOVIR-E	30	2	2013-07-15					2013-07-19	none	0	0	1	0
15	0145/13	2013-06-17	TENLAM-N	30	2	2013-07-15					2013-07-19	none	0	0	1	0
16	0139/13	2013-06-17	TENLAM-N	30	1	2013-07-16					2013-07-25	none	0	0	1	0
17	0149/13	2013-06-24	TENLAM-N	30	2	2013-07-22					2013-07-22	none	0	0	1	0
18	0150/13	2013-06-20	TENLAM-N	30	3	2013-07-17					2013-07-27	none	0	0	1	0
19	0151/13	2013-06-24	TENLAM-N	30	1	2013-07-23					2013-08-01	none	0	0	1	0
20	0154/13	2013-07-01	TENLAM-N	30	-4	2013-08-05					2013-07-27	none	0	1	0	0
21	0156/13	2013-07-01	TENLAM-N	30	-4	2013-08-05					2013-07-28	none	0	1	0	0
22	0159/13	2013-07-02	DUOVIR-N	30	-3	2013-08-05					2013-08-04	none	0	0	1	0
23	0081/13	2013-07-08	TENLAM-E	30	1	2013-08-07					2013-08-08	none	0	0	1	0
24	0147/13	2013-07-08	DUOVIR-N	30	-11	2013-08-19					2013-07-27	none	0	1	0	0
25	0160/13	2013-07-08	DUOVIR-E	30	-11	2013-08-19					2013-07-27	none	0	1	0	0
26	0163/13	2013-07-08	DUOVIR-E	30	3	2013-08-05					2013-08-10	none	0	0	1	0
27	0164/13	2013-07-08	TENLAM-E	30	-4	2013-08-12					2013-08-03	none	0	1	0	0
28	0165/13	2013-07-08	DUOVIR-E	30	-4	2013-08-12					#REF!	none	#REF!	#REF!	#REF!	#REF!
29	0174/13	2013-07-15	DUOVIR-N	30	8	2013-08-07					2013-08-22	none	0	0	1	0
30	0171/13	2013-07-15	TENLAM-E	30	-4	2013-08-19					2013-08-10	none	0	1	0	0
31	0050/13	2013-07-15	TENLAM-N	30		2013-08-12					2013-08-14	none	0	0	1	0
32	0065/13	2013-07-15	DUOVIR-N	30	8	2013-08-07					2013-08-22	none	0	0	1	0
33	0094/13	2013-07-15	TENLAM-E	30	3	2013-08-12					2013-08-17	none	0	0	1	0
34	0029/13	2013-07-15	DUOVIR-N	30	3	2013-08-12					2013-08-17	none	0	0	1	0
35	0035/13	2013-07-10	DUOVIR-N	30	3	2013-08-07					2013-08-12	none	0	0	1	0
36	0049/13	2013-07-10	TENLAM-E	30	3	2013-08-07					2013-08-12	none	0	0	1	0
37	0092/13	2013-07-10	DUOVIR-N	30	3	2013-08-07					2013-08-12	none	0	0	1	0
38	0117/13	2013-07-08	TENLAM-N	30	1	2013-08-07					2013-08-08	none	0	0	1	0
39	0118/13	2013-07-08	TENLAM-N	30	1	2013-08-07					2013-08-08	none	0	0	1	0
40	0125/13	2013-07-08	TENLAM-E	30	1	2013-08-07					2013-08-08	none	0	0	1	0
41	0130/13	2013-07-08	DUOVIR-E	30	1	2013-08-07					2013-08-08	none	0	0	1	0
42	0030/13	2013-08-06	DUOVIR-N	30	4	2013-09-02					2013-09-09	none	0	0	1	0
43	0070/13	2013-08-07	TENLAM-E	30	2	2013-09-05					2013-09-08	none	0	0	1	0
44	0080/13	2013-08-07	DUOVIR-N	30	5	2013-09-02					2013-09-11	none	0	0	1	0
45	0089/13	2013-08-07	DUOVIR-N	30	3	2013-09-04					2013-09-09	none	0	0	1	0
46	0191/13	2013-08-05	TENLAM-E	30	3	2013-09-02					2013-09-07	none	0	0	1	0
47	0177/13	2013-07-31	DUOVIR-N	30	-3	2013-09-02					2013-08-27	none	0	1	0	0
48	0002/13	2013-08-26	DUOVIR-N	30	1	2013-09-25					2013-09-26	none	0	0	1	0
49	0231/13	2013-09-05	DUOVIR-N	30	-29	2013-11-04					2013-09-06	none	0	1	0	0
50	0219/13	2013-09-02	TENLAM-E	30	0	2013-10-02					2013-10-02	none	0	0	1	0
51	0229/13	2013-09-09	TENLAM-N	30	1	2013-10-08					2013-10-10	none	0	0	1	0
52	0196/13	2013-09-02	TENLAM-E	30	1	2013-10-01					2013-10-03	none	0	0	1	0
53	0174/13	2013-09-03	DUOVIR-N	30	1	2013-10-02					2013-10-04	none	0	0	1	0
54	0218/13	2013-09-02	TENLAM-E	30	-1	2013-10-03					2013-10-01	none	0	0	1	0
55	0225/13	2013-09-02	TENLAM-E	30	0	2013-10-02					2013-10-02	none	0	0	1	0
56	0218/13	2013-09-02	TENLAM-N	30	0	2013-10-02					2013-10-02	none	0	0	1	0
57	0219/13	2013-09-02	TENLAM-E	30	0	2013-10-02					2013-10-02	none	0	0	1	0
58	0228/13	2013-09-02	TENLAM-N	30	0	2013-10-02					2013-10-02	none	0	0	1	0
59	0048/13	2013-09-02	TENLAM-E	30	7	2013-10-02					#REF!	none	#REF!	#REF!	#REF!	#REF!
60	0215/13	2013-09-02	TENLAM-E	30	0	2013-10-02					2013-10-09	none	0	0	1	0
61	0230/13	2013-09-05	DUOVIR-N	30	4	2013-10-01					2013-10-05	none	0	0	1	0
62	0110/13	2013-09-07	DUOVIR-N	30	0	2013-10-07					2013-10-11	none	0	0	1	0
63	0100/13	2013-09-08	DUOVIR-N	30	1	2013-10-07					2013-10-08	none	0	0	1	0
64	0102/13	2013-09-07	DUOVIR-N	30	-2	2013-10-09					2013-10-08	none	0	0	1	0
65	0123/13	2013-09-12	TENLAM-N	30	5	2013-10-07					2013-10-10	none	0	0	1	0
66	055/13	2013-09-04	DUOVIR-E	30	-4	2013-10-08					2013-10-09	none	0	0	1	0
67	0038/13	2013-09-04	DUOVIR-E	30	2	2013-10-02					2013-10-06	none	0	0	1	0
68	0039/13	2013-09-04	TENLAM-N	30	2	2013-10-02					2013-10-06	none	0	0	1	0
69	0080/13	2013-09-02	DUOVIR-N	30	0	2013-10-02					2013-10-02	none	0	0	1	0
70	0089/13	2013-09-04	DUOVIR-N	30	2	2013-10-02					2013-10-06	none	0	0	1	0
71	0022/13	2013-07-01	DUOVIR-N	30	-4	2013-08-05					2013-07-27	none	0	1	0	0
72	0048/13	2013-07-01	DUOVIR-N	30	-4	2013-08-05					2013-07-27	none	0	1	0	0
73	0115/13	2013-07-01	DUOVIR-N	30	-6	2013-08-07					2013-07-25	none	0	1	0	0
74	0107/13	2013-07-01	DUOVIR-N	30	-4	2013-08-05					2013-07-27	none	0	1	0	0
75	0112/13	2013-07-08	DUOVIR-E	30	-10	2013-08-19					2013-07-28	none	0	1	0	0
76	0104/13	2013-07-08	DUOVIR-E	30	-11	2013-08-20					2013-07-27	none	0	1	0	0
77	0020/13	2013-07-08	DUOVIR-E	30	-11	2013-08-19					2013-07-27	none	0	1	0	0
78	0101/13	2013-07-10	DUOVIR-N	30	5	2013-08-05					2013-08-14	none	0	0	1	0
79	0111/13	2013-07-22	DUOVIR-E	30	-4	2013-08-26					2013-08-17	none	0	1	0	0
80	0186/13	2013-07-29	TENLAM-E	30	2	2013-08-27					2013-08-30	none	0	0	1	0
81	0187/13	2013-07-30	TENLAM-E	30	2	2013-08-27					2013-08-31	none	0	0	1	0
82	0188/13	2013-07-29	TENLAM-N	30	2	2013-08-27					2013-08-30	none	0	0	1	0
83	0221/13	2013-09-09	DUOVIR-N	30	0	2013-10-09					2013-10-09	none	0	0	1	0
84	0232/13	2013-09-09	DUOVIR-N	30	0	2013-10-09					2013-10-09	none	0	0	1	0
85	0249/13	2013-09-23	DUOVIR-N	30	-1	2013-10-24					2013-10-22	none	0	0	1	0
86	0216/13	2013-09-23	TENLAM-N	30	2	2013-10-21					2013-10-25	none	0	0	1	0
87	0253/13	2013-10-01	DUOVIR-N	30	-10	2013-11-11					2013-10-21	none	0	1	0	0
88	0233/13	2013-10-14	DUOVIR-N	30	3	2013-11-11					2013-11-16	none	0	0	1	0
89	0251/13	2013-10-01	TENLAM-N	30	-4	2013-11-05					2013-10-27	none	0	1	0	0
90	0260/13	2013-10-07	DUOVIR-N	30	1	2013-11-06					2013-11-07	none	0	0	1	0
91	0200/13	2013-11-04	TENLAM-N	30	-2	2013-12-06					2013-12-02	none	0	1	0	0
92	0288/13	2013-11-04	DUOVIR-N	30	-2	2013-12-06					2013-12-02	none	0	1	0	0
93	0212/13	2013-11-04	DUOVIR-N	30	-2	2013-12-06					2013-12-02	none	0	1	0	0
94	0042/13	2013-11-04	TENLAM-E	30	-2	2013-12-06					2013-12-02	none	0	1	0	0
95	0102/13	2013-11-04	DUOVIR-N	30	-2	2013-12-06					2013-12-02	none	0	1	0	0
96	0289/13	2013-11-04	DUOVIR-N	30	-2	2013-12-06					2013-12-02	none	0	1	0	0
97	0286/13	2013-11-05	DUOVIR-N	30	3	2013-12-02					2013-12-08	none	0	0	1	0
98	0287/13	2013-11-05	DUOVIR-N	30	3	2013-12-02					2013-12-08	none	0	0	1	0
99	0201/13	2013-11-06	DUOVIR-N	30	0	2013-12-06					2013-12-06	none	0	0	1	0
100	0290/13	2013-11-06	DUOVIR-N	30	-2	2013-12-08					2013-12-04	none	0	1	0	0
101	0093/13	2013-11-11	TENLAM-E	30	-2	2013-12-13					2013-12-09	none	0	1	0	0
102	0196/13	2013-08-06	DUOVIR-E	30	4	2013-09-02					2013-09-09	none	0	0	1	0
103	0198/13	2013-08-07	TENLAM-E	30	-11	2013-09-18					2013-08-26	none	0	1	0	0
104	0193/13	2013-08-20	DUOVIR-N	30	2	2013-09-18					2013-09-21	none	0	0	1	0
105	0199/13	2013-08-20	TENLAM-E	30	2	2013-09-18					2013-09-21	none	0	0	1	0
106	0203/13	2013-08-19	TENLAM-E	30	3	2013-09-16					2013-09-21	none	0	0	1	0
107	0210/13	2013-08-26	DUOVIR-E	30	2	2013-09-24					2013-09-27	none	0	0	1	0
108	0211/13	2013-08-26	DUOVIR-E	30	3	2013-09-23					2013-09-28	none	0	0	1	0
109	0214/13	2013-08-26	DUOVIR-N	30	2	2013-09-24					2013-09-27	none	0	0	1	0
110	0261/13	2013-11-11	TENLAM-E	30	-2	2013-12-13					2013-12-09	none	0	1	0	0
111	0296/13	2013-11-11	TENLAM-E	30	3	2013-12-08					2013-12-14	none	0	0	1	0
112	0298/13	2013-11-11	DUOVIR-N	30	2	2013-12-09					2013-12-13	none	0	0	1	0
113	0300/13	2013-11-11	TENLAM-N	30	3	2013-12-08					2013-12-14	none	0	0	1	0
114	0301/13	2013-11-11	DUOVIR-N	30	-2	2013-12-13					2013-12-09	none	0	1	0	0
115	0023/13	2013-11-13	TENLAM-E	30	-14	2013-12-27					2013-11-29	none	0	1	0	0
116	0095/13	2013-11-13	TENLAM-E	30		2013-12-13					2013-12-13	none	0	0	1	0
117	0025/13	2013-11-13	TENLAM-E	30		2013-12-08					2013-12-13	none	0	0	1	0
118	0282/13	2013-11-13	TENLAM-E	30					2013-12-13		2013-12-13	2013-12-13	1			0
119	0259/13	2013-11-13	TENLAM-E	30					2013-12-13		2013-12-13	2013-12-13	1			0
120	0307/13	2013-11-14	TENLAM-E	30		2013-12-11					2013-12-14	none	0	0	1	0
121	0303/13	2013-11-18	TENLAM-E	30		2013-12-16					2013-12-18	none	0	0	1	0
122	0305/13	2013-11-18	DUOVIR-N	30		2013-12-23					2013-12-18	none	0	1	0	0
123	0304/13	2013-11-18	TENLAM-E	30					2013-12-16		2013-12-18	2013-12-16	1			0
124	0256/13	2013-11-20	TENLAM-E	30		2013-12-18					2013-12-20	none	0	0	1	0
125	0266/13	2013-11-25	TENLAM-E	30		2013-12-23					2013-12-25	none	0	0	1	0
126	0162/13	2013-11-23	DUOVIR-N	30		2013-12-30					2013-12-23	none	0	1	0	0
127	0308/13	2013-11-25	DUOVIR-N	30		2013-12-23					2013-12-25	none	0	0	1	0
128	0310/13	2013-11-26	TENLAM-E	30		2013-12-23					2013-12-26	none	0	0	1	0
129	0217/13	2013-11-11	DUOVIR-N	30		2013-12-09					2013-12-11	none	0	0	1	0
130	0249/13	2013-11-18	DUOVIR-N	30		2013-12-11					2013-12-18	none	0	0	1	0

## Sheet: EWI 1 (Paediatric)
	Indicator: On-time Pill Pick-up (EWI 1) - Percentage of ART patients picking up all prescribed ARV drugs on time																										EWI 1 targets
																											≥ 95%
	1. Country:		2. Facility:																								85-94%		Sample size by annual number of eligible patients
	3. Data abstraction date(s):		4. Total number of sheets (for paper-based data abstraction only):				Number of patients not classified																				<85%		Annual number of eligible patients at the site		Number to be sampled at the site (sample size)
							Number of patients in denominator																			EWI 1 score for this site			1	75	All
		5. EWI sample start date (YY-MM-DD):																											76	110	75
	6. Total number of eligible patients:						8. Required minimum sample size:		If using printed abstraction sheet, then refer to EWI Guidance document for required minimum sample size.																				111	199	100
		7. Data abstractor (name / last name / contact phone):																											200	250	110
																													251	299	120
No.	Patient ID (note that EWI 1 includes all patients on ART at the facility, including those initiating ART, continuing ART and transferring in on ART)	Baseline pick-up (the date of the first ARV drug pick-up after the "EWI sample start date", #5 above)	ART regimen picked up at "baseline pick-up" (ARV drugs as recorded on medical or pharmacy record) - if facility uses codes for standard ART regimens, enter them; if facility uses a code for non-standard regimens (e.g. "other", "1e", etc) enter the complete list of ARV drugs. - if number of days of ART is not in record (see next column), can record ARV drugs, pill number and strength (mg) and pill…	Number of days of ART picked up at "baseline pick-up" (calculated)	MEDICINE 1 Number of days of medicine 1 picked up at "baseline pick-up" (enter directly here OR enter data in BOTH the "Amount picked up" and "Daily dose" columns)	MEDICINE 1 Amount picked up (number of pills for solids or number of ml for liquids; if there are remnant pills, please add them here, but remnant liquids should be discarded)	MEDICINE 1 Daily dose (number of pills for solids or number of ml for liquids)	MEDICINE 2 Number of days of medicine 2 picked up at "baseline pick-up" (enter directly here OR enter data in BOTH the "Amount picked up" and "Daily dose" columns)	MEDICINE 2 Amount picked up (number of pills for solids or number of ml for liquids; if there are remnant pills, please add them here, but remnant liquids should be discarded)	MEDICINE 2 Daily dose (number of pills for solids or number of ml for liquids)	MEDICINE 3 Number of days of medicine 3 picked up at "baseline pick-up" (enter directly here OR enter data in BOTH the "Amount picked up" and "Daily dose" columns)	MEDICINE 3 Amount picked up (number of pills for solids or number of ml for liquids; if there are remnant pills, please add them here, but remnant liquids should be discarded)	MEDICINE 3 Daily dose (number of pills for solids or number of ml for liquids)	Pick-up 1 (date of first ARV drug pick-up after "baseline pick-up") - enter date of pick-up of new regimen if it was changed after the baseline pick-up date	Date of transfer out after "baseline pick-up" - if applicable	Date of death after "baseline pick-up" - if applicable	Date of ART stop without restart after "baseline pick-up" - if applicable	Medicine 1 Days picked up	Medicine 2 Days picked up	Medicine 3 Days picked up	Run-out date 1 (date at which the ARV drugs picked up at "baseline pick-up" are expected to run out)	Earliest date of transfer, death or stop	Transfer out, death or stop date before "run-out date 1"	Not on-time for "pick-up 1"	No late pickups (blank if transfer, death or stop before "run-out date 1"; 1 if no late pick-ups; 0 if at least one late pick-up)	Patient not classified			300	350	130
																													351	400	135
																													401	450	140
																													451	550	145
																													551	700	155
																													701	850	160
																													851	1600	175
																													1601	2150	180
																													2151	4340	200
																													4341	5670	210
																													5671	10000	215
																													>10000		Consult WHO

## Sheet: EWI 2 (Adult & Paediatric)
	Indicator: Retention in Care (EWI 2) - Percentage of adults and children known to be alive and on treatment 12 months after initiation of ART
	1. Country:	Cameroun	2. Facility:	UPEC HDN
	3. Data abstraction date(s):	1/6/13 1/6/12	4. Total number of sheets (for paper-based data abstraction only):
		5. EWI sample start date (YY-MM-DD):	2013-06-01
	6. Total number of patients:	130
		7. Data abstractor (name / last name / contact phone):	MBONG GREGOIRE 75240030 MEKONGO MARTIN JUNIOR 96745530
	UNGASS #24 / PEPFAR #T1.3.D / Global Fund Impact #HIV-I3 Site Result
	Numerator	1.17
	Denominator	0.13
	Site Result	0.1521
N°	Code ID Patient	Protocole ARV à MO et DATE	Protocole ARV à M12 et Date
1	KOU/GE	AZT 3TC EFU 4/6/12	4/3/13 Meme PROTOCOLE
2	ANO/RAC	AZT 3TC NUP 4/6/12	4/3/13 Meme PROTOCOLE
3	MBA/MAR	AZT 3TC NUP 4/6/12	4/3/13 Meme PROTOCOLE
4	ZAM/SID	AZT 3TC NUP 4/6/12	4/3/13 Meme PROTOCOLE
5	BOT/INN	AZT 3TC EFU 4/6/12	4/3/13 Meme PROTOCOLE
6	TSA/SYL	AZT 3TC EFU 4/6/12	4/3/13 Meme PROTOCOLE
7	NGA/MAR	AZT 3TC NUP 4/6/12		DCD
8	BEK/ROS	AZT 3TC NUP 4/6/12	4/3/13 Meme PROTOCOLE
9	ADA/CEC	AZT 3TC NUP 4/6/12	4/3/13 Meme PROTOCOLE
10	NGO/MAR	AZT 3TC NUP 4/6/12	4/3/13 Meme PROTOCOLE
11	AVO/TEL	AZT 3TC NUP 4/6/12		DCD
12	NKI/ERN	AZT 3TC EFU 4/6/12	4/3/13 Meme PROTOCOLE
13	MEN/MAR	AZT 3TC NUP 4/6/12	4/3/13 Meme PROTOCOLE
14	AKO/SIL	AZT 3TC NUP 4/6/12		DCD
15	MEV/APP	AZT 3TC NUP 4/6/12	4/3/13 Meme PROTOCOLE
16	NGA/RAL	AZT 3TC NUP 4/6/12	4/3/13 Meme PROTOCOLE
17	ENY/SAM	TDF 3TC EFU 4/6/12	4/3/13 Meme PROTOCOLE
18	KOD/EMY	AZT 3TC NUP 4/6/12	4/3/13 Meme PROTOCOLE
19	BEL/JEA	AZT 3TC NUP 4/6/12	4/3/13 Meme PROTOCOLE
20	ELA/SAM	TDF 3TC NUP 4/6/12	4/3/13 Meme PROTOCOLE
21	KOA/PAS	AZT 3TC NUP 4/6/12	4/3/13 Meme PROTOCOLE
22	NTO/JEA	TDF 3TC NUP 4/6/12	4/3/13 Meme PROTOCOLE
23	BIK/JAC	TDF 3TC NUP 4/6/12	4/3/13 Meme PROTOCOLE
24	ATS/THE	TDF 3TC EFU 4/6/12	4/3/13 Meme PROTOCOLE
25	NDE/CEC	AZT 3TC NUP 4/6/12	4/3/13 Meme PROTOCOLE
26	NJE/HUG	TDF 3TC EFU 4/6/12	4/3/13 Meme PROTOCOLE
27	NNO/ALB	TDF 3TC EFU 4/6/12	4/3/13 Meme PROTOCOLE
28	EDJ/HUB	AZT 3TC NUP 4/6/12	4/3/13 Meme PROTOCOLE
29	ANG/NAT	TDF 3TC EFU 4/6/12	4/3/13 Meme PROTOCOLE
30	MEN/ANN	TDF 3TC EFU 9/7/12	4/3/13 Meme PROTOCOLE
31	ATE/JUL	TDF 3TC EFU 9/7/12	4/3/13 Meme PROTOCOLE
32	ADA/PAU	AZT 3TC NUP 9/7/12	4/3/13 Meme PROTOCOLE
33	NKO/JOS	AZT 3TC NUP 9/7/12	4/3/13 Meme PROTOCOLE
34	MEK/ANG	AZT 3TC NUP 9/7/12	4/3/13 Meme PROTOCOLE
35	NST/PHE	TDF 3TC EFU 9/7/12	4/3/13 Meme PROTOCOLE
36	ZEU/TAT	AZT 3TC NUP 9/7/12	4/3/13 Meme PROTOCOLE
37	ENY/SAC	AZT 3TC NUP 9/7/12	4/3/13 Meme PROTOCOLE
38	NEY/JAC	TDF 3TC EFU 9/7/12	4/3/13 Meme PROTOCOLE
39	EVA/POB	TDF 3TC EFU 9/7/12	4/3/13 Meme PROTOCOLE
40	AVE/MAR	AZT 3TC NUP 9/7/12	4/3/13 Meme PROTOCOLE
41	ENJ/MET	AZT 3TC NUP 9/7/12	4/3/13 Meme PROTOCOLE
42	BEA/RES	TDF 3TC EFU 9/7/12	4/3/13 Meme PROTOCOLE
43	GUI/VER	AZT 3TC NUP 9/7/12	4/3/13 Meme PROTOCOLE
44	AKO/KEB	TDF 3TC EFU 9/7/12	4/3/13 Meme PROTOCOLE
45	AMA/BEC	AZT 3TC NUP 9/7/12	4/3/13 Meme PROTOCOLE
46	TDJ/MOI	TDF 3TC EFU 9/7/12	4/3/13 Meme PROTOCOLE
47	NGA/MAD	AZT 3TC NUP 9/7/12	4/3/13 Meme PROTOCOLE
48	YEN/SU	TDF 3TC EFU 9/7/12	4/3/13 Meme PROTOCOLE
49	NTS/CHR	AZT 3TC NUP 9/7/12	4/3/13 Meme PROTOCOLE
50	NGO/MAR	AZT 3TC NUP 9/7/12	4/3/13 Meme PROTOCOLE
51	MIN/AMA	AZT 3TC NUP 9/7/12	4/3/13 Meme PROTOCOLE
52	ZAN/EST	TDF 3TC EFU 9/7/12	4/3/13 Meme PROTOCOLE
53	NNA/MJA	TDF 3TC EFU 9/7/12	4/3/13 Meme PROTOCOLE
54	MEN/MIR	TDF 3TC NUP 9/7/12	4/3/13 Meme PROTOCOLE
55	NGO/MAR	TDF 3TC NUP 6/8/12	4/3/13 Meme PROTOCOLE
56	MOA/JEA	AZT 3 TC NUP 6/08/12	4/3/13 Meme PROTOCOLE
57	NKO/END	AZT 3 TC NUP 6/08/12	4/3/13 Meme PROTOCOLE
58	ADA/RG	TDF 3TC EFU 6/8/12	4/3/13 Meme PROTOCOLE
59	NGO/ADO	AZT 3 TC NUP 6/08/12		DCD
60	NJL/SUE	AZT 3 TC NUP 6/08/12		DCD
61	ETO/DEL	TDF 3TC EFU 6/8/12		DCD
62	NDO/DEL	AZT 3 TC NUP 6/08/12	4/3/13 Meme PROTOCOLE
63	KO/SIN	AZT 3 TC EFU 6/08/12	4/3/13 Meme PROTOCOLE
64	ANG/SAB	AZT 3 TC NUP 6/08/12	4/3/13 Meme PROTOCOLE
65	OYE/ELT	AZT 3 TC NUP 6/08/12	4/3/13 Meme PROTOCOLE
66	ABE/BAL	AZT 3 TC NUP 6/08/12	4/3/13 Meme PROTOCOLE
67	NGA/GOS	AZT 3 TC NUP 6/08/12	4/3/13 Meme PROTOCOLE
68	ATE/NAD	AZT 3 TC NUP 6/08/12	4/3/13 Meme PROTOCOLE
69	BIL/MAR	AZT 3 TC NUP 6/08/12	4/3/13 Meme PROTOCOLE
70	NGU/JP	TDF 3TC EFU 10/09/12	4/3/13 Meme PROTOCOLE
71	BIL/CHR	AZT 3TC EFU 10/09/12	4/3/13 Meme PROTOCOLE
72	EKA/MAR	AZT 3TC EFU 10/09/12	4/3/13 Meme PROTOCOLE
73	MBA/OCT	TDF 3TC EFU 10/09/12	4/3/13 Meme PROTOCOLE
74	BEK/HEL	AZT 3TC NUP 10/09/12	4/3/13 Meme PROTOCOLE
75	KBA/MAR	AZT 3TC NUP 10/09/12	4/3/13 Meme PROTOCOLE
76	BAL/PAS	AZT 3TC NUP 10/09/12	4/3/13 Meme PROTOCOLE
77	OWO/ELI	AZT 3TC NUP 10/09/12		DCD
78	OTT/BER	AZT 3TC NUP 10/09/12		DCD
79	NGA/ELI	AZT 3TC NUP 10/09/12		DCD
80	ONG/EUG	TDF 3TC EFV 10/09/12	4/3/13 Meme PROTOCOLE
81	BES/LUC	AZT 3TC NUP 10/09/12	4/3/13 Meme PROTOCOLE
82	FON/MEN	AZT 3TC NUP 8/10/12	4/3/13 Meme PROTOCOLE
83	ATY/BHA	AZT 3TC NUP 8/10/12	4/3/13 Meme PROTOCOLE
84	BEL/CHA	TDF 3TC EFV 8/10/12		DCD
85	NNA/MAT	TDF 3TC EFV 8/10/12	4/3/13 Meme PROTOCOLE
86	OLO/IOS	AZT 3TC NVP 8/10/12	4/3/13 Meme PROTOCOLE
87	BAY/BIE	TDF 3TC NVP 8/10/12	4/3/13 Meme PROTOCOLE
88	DOK/MAR	AZT 3TC NVP 8/10/12	4/3/13 Meme PROTOCOLE
89	MBA/BEN	AZT 3TC NVP 8/10/12	4/3/13 Meme PROTOCOLE
90	MVO/SIN	TDF 3TC NVP 12/11/12	4/3/13 Meme PROTOCOLE
91	AWA/GAL	TDF 3TC NVP 12/11/12	4/3/13 Meme PROTOCOLE
92	NDZ/DAV	TDF 3TC NVP 12/11/12	4/3/13 Meme PROTOCOLE
93	EDJ/GAS	AZT 3TC NVP 12/11/12	4/3/13 Meme PROTOCOLE
94	SOU/FRA	AZT 3TC NVP 12/11/12		DCD
95	VON/THE	TDF 3TC EFV 12/11/12	4/3/13 Meme PROTOCOLE
96	MEF/HUG	AZT 3TC NVP 12/11/12	4/3/13 Meme PROTOCOLE
97	AMA/HEL	AZT 3TC NVP 12/11/12	4/3/13 Meme PROTOCOLE
98	AND/NAT	TDF 3TC EFV 12/11/12	4/3/13 Meme PROTOCOLE
99	ENY/JUL	AZT 3TC NVP 12/11/12	4/3/13 Meme PROTOCOLE
100	MVE/SUZ	AZT 3TC NVP 10/12/12	4/3/13 Meme PROTOCOLE
101	ADA/DER	AZT 3TC NVP 10/12/12	4/3/13 Meme PROTOCOLE
102	AMI/ODE	TDF 3TC EFV 10/12/12	4/3/13 Meme PROTOCOLE
103	ADA/JIS	AZT 3TC NVP 10/12/12	4/3/13 Meme PROTOCOLE
104	ABE/YOL	AZT 3TC NVP 10/12/12	4/3/13 Meme PROTOCOLE
105	NGO/CAT	AZT 3TC NVP 10/12/12	4/3/13 Meme PROTOCOLE
106	ADA/FRA	AZT 3TC EFV 10/12/12	4/3/13 Meme PROTOCOLE
107	ZEH/ODE	AZT 3TC EFV 10/12/12	4/3/13 Meme PROTOCOLE
108	EZA/ODI	AZT 3TC EFV 10/12/12	4/3/13 Meme PROTOCOLE
109	BIK/MAR	AZT 3TC EFV 10/12/12	4/3/13 Meme PROTOCOLE
110	BIS/ERN	AZT 3TC EFV 10/12/12	4/3/13 Meme PROTOCOLE
111	AMO/MAR	AZT 3TC EFV 10/12/12		DCD
112	NDI/MAR	AZT 3TC NVP 07/01/12	4/2/14 Meme PROTOCOLE
113	KAB/ADE	TDF 3TC EFV 07/01/13	4/3/13 Meme PROTOCOLE
114	ESS/MAR	TDF 3TC EFV 07/01/13		DCD
115	ANG/ANG	TDF 3TC EFV 07/01/13	4/3/13 Meme PROTOCOLE
116	NGO/JPI	TDF 3TC EFV 12/02/13	4/3/13 Meme PROTOCOLE
117	NYE/DER	TDF 3TC EFV 12/02/13	4/3/13 Meme PROTOCOLE
118	ANE/JUS	AZT 3TC NVP 12/02/13	4/3/13 Meme PROTOCOLE
119	BES/CHR	TDF 3TC EFV 12/02/13	4/2/14 Meme PROTOCOLE
120	API/ILO	TDF 3TC NVP 12/02/13	4/2/14 Meme PROTOCOLE
121	NYA/FRI	TDF 3TC EFV 12/02/13	4/2/14 Meme PROTOCOLE
122	BEN/ALA	TDF 3TC EFV 13/03/13	4/2/14 Meme PROTOCOLE
123	WAN/YOL	TDF 3TC NVP 13/03/13	4/2/14 Meme PROTOCOLE
124	EYA/MAR	TDF 3TC EFV 13/03/13	4/2/14 Meme PROTOCOLE
125	OBA/MAR	AZT 3TC NVP 13/03/13	4/2/14 Meme PROTOCOLE
126	MAN/JEA	TDF 3TC EFV 13/03/13	4/2/14 Meme PROTOCOLE
127	EZE/IRE	TDF 3TC EFV 13/03/13	4/2/14 Meme PROTOCOLE
128	MBA/JAL	TDF 3TC EFV 13/03/13	4/2/14 Meme PROTOCOLE
129	ERE/IRE	TDF 3TC EFV 13/03/13	4/2/14 Meme PROTOCOLE
130	AMA/HEL	AZT 3TC NVP 13/03/13	4/2/14 Meme PROTOCOLE

## Sheet: EWI 3 (Adult)
	Indicator: Drug supply continuity (EWI 3) - Percentage of months in a designated year in which there where NO ARV drug stock-outs																			Stock-out summary
															EWI 3 target		1			No stock-outs	0
	1. Country:	Cameroun				2. Facility:	UPEC HDN								EWI 3 score at this site		0.416667			One or more stock-outs	1
	3. Data abstraction date:	2012-10-02		4. Total number of sheets (paper-based abstraction):			1
															X
	5. Reporting Period:	2011
			6. Data abstractor (name / last name / contact phone):	MBONG GREGOIRE 75240030 MEKONGO MARTIN JUNIOR 96745530
	For each ARV drug routinely used at the site, enter an "X" from the drop-down menu for each month in which there was at least one stock-out of ANY ARV drug routinely used at this site. List each ARV drug routinely used at the site, even if no stockouts of a drug occurred during the designated time period.
No.	Antiretroviral drug	Oct.2012	Nov.2012	Dec.2012	Jan.2013	Feb.2013	Mar.2013	Apr.2013	May 2013	Jun.2013	Jul.2013	Aug.2013	Sep.2013	Stock-out summary for the year	Number of months with at least one stock-out		Not classified (1, 0 or blank)
1	AZT 3TC NVP	X						X						One or more stock-outs	2		0
2	AZT 3TC EFV					X	X		X	X				One or more stock-outs	4		0
3	TDF 3TC NVP				X									One or more stock-outs	1		0
4	TDF 3TC EFV				X		X		X					One or more stock-outs	3		0
	number per month	1	0	0	2	1	2	1	2	1	0	0	0

## Sheet: EWI 3 (Paediatric)
	Indicator: Drug supply continuity (EWI 3) - Percentage of months in a designated year in which there where NO ARV drug stock-outs																			Stock-out summary
															EWI 3 target		1			No stock-outs	0
	1. Country:					2. Facility:									EWI 3 score at this site					One or more stock-outs	1
	3. Data abstraction date:			4. Total number of sheets (paper-based abstraction):
															X
	5. Reporting Period:
			6. Data abstractor (name / last name / contact phone):
	For each ARV drug routinely used at the site, enter an "X" from the drop-down menu for each month in which there was at least one stock-out of ANY ARV drug routinely used at this site. List each ARV drug routinely used at the site, even if no stockouts of a drug occurred during the designated time period.
No.	Antiretroviral drug	Oct.2012	Nov.2012	Dec.2012	Jan.2013	Feb.2013	Mar.2013	Apr.2013	May 2013	Jun.2013	Jul.2013	Aug.2013	Sep.2013	Stock-out summary for the year	Number of months with at least one stock-out		Not classified (1, 0 or blank)
	number per month	0	0	0	0	0	0	0	0	0	0	0	0

## Sheet: EWI 4 (Adult)
	Indicator: Dispensing Practices (EWI 4) - Percentage of adult patients picking up mono or dual ARV therapy
	1. Country:	Cameroun	2. Facility:	UPEC HDN				EWI 4 Target
	3. Data abstraction date(s):	2014-03-26	4. Total number of sheets (for paper-based data abstraction only):					Result	0
						Number of patients in denominator	130
		5. EWI sample start date(YY-MM-DD):	2013-06-01
	6. Total number of eligible patients:	130						Override Text
		7. Data abstractor (name / last name / contact phone):	MBONG GREGOIRE 75240030 MEKONGO MARTIN JUNIOR 96745530					Please enter 'Yes' or 'No'
No.	Patient ID (note that EWI 4 includes all patients on ART at the facility, including those initiating ART, continuing ART and transferring in on ART)	ART regimen picked-up at baseline pick-up	Mono or Dual Therapy Regimen?					Mono/ Dual (binary)? (1 = Yes, 0 = No)
1	0124/13	TENLAM-E	No					0
2	0125/13	TENLAM-N	No					0
3	0126/13	TENLAM-N	No					0
4	0130/13	TENLAM-N	No					0
5	0128/13	DUOVIR-N	No					0
6	0131/13	DUOVIR-N	No					0
7	0133/13	DUOVIR-N	No					0
8	0134/13	DUOVIR-N	No					0
9	0136/13	TENLAM-N	No					0
10	0138/13	DUOVIR-N	No					0
11	0132/13	DUOVIR-N	No					0
12	0144/13	DUOVIR-N	No					0
13	0142/13	TENLAM-N	No					0
14	0143/13	DUOVIR-E	No					0
15	0145/13	TENLAM-N	No					0
16	0139/13	TENLAM-N	No					0
17	0149/13	TENLAM-N	No					0
18	0150/13	TENLAM-N	No					0
19	0151/13	TENLAM-N	No					0
20	0154/13	TENLAM-N	No					0
21	0156/13	TENLAM-N	No					0
22	0159/13	DUOVIR-N	No					0
23	0081/13	TENLAM-E	No					0
24	0147/13	DUOVIR-N	No					0
25	0160/13	DUOVIR-E	No					0
26	0163/13	DUOVIR-E	No					0
27	0164/13	TENLAM-E	No					0
28	0174/13	DUOVIR-E	No					0
29	0171/13	DUOVIR-N	No					0
30	0050/13	TENLAM-E	No					0
#REF!	#REF!	TENLAM-N	No					0
32	0065/13	DUOVIR-N	No					0
33	0094/13	TENLAM-E	No					0
34	0029/13	DUOVIR-N	No					0
35	0035/13	DUOVIR-N	No					0
36	0049/13	TENLAM-E	No					0
37	0092/13	DUOVIR-N	No					0
38	0117/13	TENLAM-N	No					0
39	0118/13	TENLAM-N	No					0
40	0125/13	TENLAM-E	No					0
41	0130/13	DUOVIR-E	No					0
42	0030/13	DUOVIR-N	No					0
43	0070/13	TENLAM-E	No					0
44	0080/13	DUOVIR-N	No					0
45	0089/13	DUOVIR-N	No					0
46	0191/13	TENLAM-E	No					0
47	0177/13	DUOVIR-N	No					0
48	0002/13	DUOVIR-N	No					0
49	0231/13	DUOVIR-N	No					0
50	0219/13	TENLAM-E	No					0
51	0229/13	TENLAM-N	No					0
52	0196/13	TENLAM-E	No					0
53	0174/13	DUOVIR-N	No					0
54	0218/13	TENLAM-E	No					0
55	0225/13	TENLAM-E	No					0
56	0218/13	TENLAM-N	No					0
57	0219/13	TENLAM-E	No					0
58	0228/13	TENLAM-N	No					0
59	0048/13	TENLAM-E	No					0
60	0215/13	TENLAM-E	No					0
61	0230/13	DUOVIR-N	No					0
62	0110/13	DUOVIR-N	No					0
63	0100/13	DUOVIR-N	No					0
64	0102/13	DUOVIR-N	No					0
65	0123/13	TENLAM-N	No					0
66	055/13	DUOVIR-E	No					0
67	0038/13	DUOVIR-E	No					0
68	0039/13	TENLAM-N	No					0
69	0080/13	DUOVIR-N	No					0
70	0089/13	DUOVIR-N	No					0
71	0022/13	DUOVIR-N	No					0
72	0048/13	DUOVIR-N	No					0
73	0115/13	DUOVIR-N	No					0
74	0107/13	DUOVIR-N	No					0
75	0112/13	DUOVIR-E	No					0
76	0104/13	DUOVIR-E	No					0
77	0020/13	DUOVIR-E	No					0
78	0101/13	DUOVIR-N	No					0
79	0111/13	DUOVIR-E	No					0
80	0186/13	TENLAM-E	No					0
81	0187/13	TENLAM-E	No					0
82	0188/13	TENLAM-N	No					0
83	0221/13	DUOVIR-N	No					0
84	0232/13	DUOVIR-N	No					0
85	0249/13	DUOVIR-N	No					0
86	0216/13	TENLAM-N	No					0
87	0253/13	DUOVIR-N	No					0
88	0233/13	DUOVIR-N	No					0
89	0251/13	TENLAM-N	No					0
90	0260/13	DUOVIR-N	No					0
91	0200/13	TENLAM-N	No					0
92	0288/13	DUOVIR-N	No					0
93	0212/13	DUOVIR-N	No					0
94	0042/13	TENLAM-E	No					0
95	0102/13	DUOVIR-N	No					0
96	0289/13	DUOVIR-N	No					0
97	0286/13	DUOVIR-N	No					0
98	0287/13	DUOVIR-N	No					0
99	0201/13	DUOVIR-N	No					0
100	0290/13	DUOVIR-N	No					0
101	0093/13	TENLAM-E	No					0
102	0196/13	DUOVIR-E	No					0
103	0198/13	TENLAM-E	No					0
104	0193/13	DUOVIR-N	No					0
105	0199/13	TENLAM-E	No					0
106	0203/13	TENLAM-E	No					0
107	0210/13	DUOVIR-E	No					0
108	0211/13	DUOVIR-E	No					0
109	0214/13	DUOVIR-N	No					0
110	0261/13	TENLAM-E	No					0
111	0296/13	TENLAM-E	No					0
112	0298/13	DUOVIR-N	No					0
113	0300/13	TENLAM-N	No					0
114	0301/13	DUOVIR-N	No					0
115	0023/13	TENLAM-E	No					0
116	0095/13	TENLAM-E	No					0
117	0025/13	TENLAM-E	No					0
118	0282/13	TENLAM-E	No					0
119	0259/13	TENLAM-E	No					0
120	0307/13	TENLAM-E	No					0
121	0303/13	TENLAM-E	No					0
122	0305/13	DUOVIR-N	No					0
123	0304/13	TENLAM-E	No					0
124	0256/13	TENLAM-E	No					0
125	0266/13	TENLAM-E	No					0
126	0162/13	DUOVIR-N	No					0
127	0308/13	DUOVIR-N	No					0
128	0310/13	TENLAM-E	No					0
129	0217/13	DUOVIR-N	No					0
130	0249/13	DUOVIR-N	No					0

## Sheet: EWI 4 (Paediatric)
	Indicator: Dispensing Practices (EWI 4) - Percentage of paediatric patients picking up mono or dual ARV therapy
	1. Country:		2. Facility:					EWI 4 Target
	3. Data abstraction date(s):		4. Total number of sheets (for paper-based data abstraction only):					Result
						Number of patients in denominator	0
		5. EWI sample start date(YY-MM-DD):
	6. Total number of eligible patients:							Override Text
		7. Data abstractor (name / last name / contact phone):						Please enter 'Yes' or 'No'
No.	Patient ID (note that EWI 4 includes all patients on ART at the facility, including those initiating ART, continuing ART and transferring in on ART)	ART regimen picked-up at baseline pick-up	Mono or Dual Therapy Regimen?					Mono/ Dual (binary)? (1 = Yes, 0 = No)

## Sheet: EWI 5 (Adult)
	Indicator: Virological Suppression (EWI 5) - Percentage of adult patients receiving ART at the site after the first 12 months of ART whose viral load is less than (<) 1000 copies/ml
	1. Country:	Cameroun	2. Facility:	UPEC HDN
	3. Data abstraction date:		4. Total number of sheets (for paper-based data abstraction only):				Number of patients not classified	0					Numerator	0
							Number of valid exclusions	0					Result
		5. EWI sample start date(YY-MM-DD):					Sample size:	0
	6. Total number of patients:						Number of patients in denominator	0
		7. Data abstractor (name / last name / contact phone):
	8. Site required to perform Viral Load Testing?
No.	Patient ID (note that EWI 5 includes all patients on ART at the facility, including those initiating ART, continuing ART and transferring in on ART)	ART initiation date (date of initial ART prescription, or ARV drug pick-up)	"12-month date" (12 months after ART initiation)	Date of transfer out after treatment initiation but before "12-month-date" - if applicable	Date of viral load test between 11 and 15 months on treatment	Viral load test result (copies per mL) is less than 1000 copies/mL or greater than or equal to 1000 copies/mL?			Valid transfer out before "12-month-date"	VL necessary?	Viral load test performed if necessary?	Valid Viral load test date if performed?	Viral load <1000 copes per mL if test performed?	Not Classified

## Sheet: EWI 5 (Paediatric)
	Indicator: Virological Suppression (EWI 5) - Percentage of paediatric patients receiving ART at the site after the first 12 months of ART whose viral load is less than (<) 1000 copies/ml
	1. Country:		2. Facility:
	3. Data abstraction date:		4. Total number of sheets (for paper-based data abstraction only):				Number of patients not classified	0					Numerator	0
							Number of valid exclusions	0					Result
		5. EWI sample start date(YY-MM-DD):					Sample size:	0
	6. Total number of patients:						Number of patients in denominator	0
		7. Data abstractor (name / last name / contact phone):
	8. Site required to perform Viral Load Testing?
No.	Patient ID (note that EWI 5 includes all patients on ART at the facility, including those initiating ART, continuing ART and transferring in on ART)	ART initiation date (date of initial ART prescription, or ARV drug pick-up)	"12-month date" (12 months after ART initiation)	Date of transfer out after treatment initiation but before "12-month-date" - if applicable	Date of viral load test between 11 and 15 months on treatment	Viral load test result (copies per mL) is less than 1000 copies/mL or greater than or equal to 1000 copies/mL?			Valid transfer out before "12-month-date"	VL necessary?	Viral load test performed if necessary?	Valid Viral load test date if performed?	Viral load <1000 copes per mL if test performed?	Not Classified

## Sheet: Summary (Adult)
	Site:	UPEC HDN
	Country:	Cameroun
	Year of Data Abstraction	2014
	ADULT RESULTS
			Result
	EWI 1	On-time Pill Pick-up	#REF!
	EWI 2	Retention in Care	Red
	EWI 3	Pharmacy Stock-outs	Red
	EWI 4	Dispensing Practices	Green
	EWI 5	Virological Suppression

[truncated: 4 more sheets: Summary (Paediatric), Regimen Table (Adult), Regimen Table (Paediatric), For Supervisors]
