# Supplementary material for: Monitoring HIV Drug Resistance Early Warning Indicators in Cameroon: A Study Following the Revised World Health Organization Recommendations
Source: PLoS One. 2015 Jun 17;10(6):e0129210. doi: 10.1371/journal.pone.0129210 (PMC4471113; doi:10.1371/journal.pone.0129210)
Supplement: S2 Tables — (ZIP) [file pone.0129210.s002.zip › EWI Centre region sites/IAP_Centre_HD_Obala.xls]

## Sheet: EWI 1 (Adult)
	Indicator: On-time Pill Pick-up (EWI 1) - Percentage of ART patients picking up all prescribed ARV drugs on time																EWI 1 targets
																	≥ 95%
	1. Country:	Cameroun	2. Facility:	HDO													85-94%		Sample size by annual number of eligible patients
	3. Data abstraction date(s):	2014-02-17	4. Total number of sheets (for paper-based data abstraction only):	6			Number of patients not classified	0									<85%		Annual number of eligible patients at the site		Number to be sampled at the site (sample size)
							Number of patients in denominator	112								EWI 1 score for this site	#REF!		1	75	All
		5. EWI sample start date(YY-MM-DD):	2013-06-17																76	110	75
	6. Total number of eligible patients:	120					8. Required minimum sample size:	100	If using printed abstraction sheet, then refer to EWI Guidance document for required minimum sample size.										111	199	100
		7. Data abstractor (name / last name / contact phone):	MFOMO FOE A 97509607/ 74715203																200	250	110
																			251	299	120
No.	Patient ID (note that EWI 1 includes all patients on ART at the facility, including those initiating ART, continuing ART and transferring in on ART)	Baseline pick-up (the date of the first ARV drug pick-up after the "EWI sample start date", #5 above)	ART regimen picked up at "baseline pick-up" (ARV drugs as recorded on pharmacy record)	Number of days of ART picked up at "baseline pick-up" - if needed, calculate from pill number and strength (mg) and pills/day using Conversion Calculator; or record in previous column.	Number of days ART remnant - if recorded and applicable.	Pick-up 1 (date of first ARV drug pick-up after "baseline pick-up") - enter date of pick-up of new regimen if it was changed after the baseline pick-up date	Date of transfer out after "baseline pick-up" - if applicable	Date of death after "baseline pick-up" - if applicable	Date of ART stop without restart after "baseline pick-up" - if applicable		Run-out date 1 (date at which the ARV drugs picked up at "baseline pick-up" are expected to run out)	Earliest date of transfer, death or stop	Transfer out, death or stop date before "run-out date 1"	Not on-time for "pick-up 1"	No late pickups (blank if transfer, death or stop before "run-out date 1"; 1 if no late pick-ups; 0 if at least one late pick-up)	Patient not classified			300	350	130
1	010613	2013-07-02	3TC + TDF + NFV	30	1	2013-08-01					2013-08-02	none	0	0	1	0			351	400	135
2	030613	2013-06-06	3TC + AZT + EFV	30	-152	2013-11-07					2013-02-04	none	0	1	0	0			401	450	140
3	050613	2013-06-11	3TC + AZT+ NVP	30	7	2013-07-04					2013-07-18	none	0	0	1	0			451	550	145
4	060613	2013-08-05	3TC + AZT + EFV	30	-62	2013-10-07					2013-07-04	none	0	1	0	0			551	700	155
5	070613	2013-07-02	3TC + AZT+ NVP	30	-1	2013-09-03					2013-07-31	none	0	1	0	0			701	850	160
6	090613	2013-06-13	3TC + AZT + EFV	30				2013-06-20			2013-07-13	2013-06-20	1			0			851	1600	175
7	100613	2013-06-13	3TC + TDF + NVP	30	2	2013-07-11					2013-07-15	none	0	0	1	0			1601	2150	180
8	120613	2013-06-13	3TC + TDF + NVP	30	11	2013-07-02					2013-07-24	none	0	0	1	0			2151	4340	200
9	140613	2013-06-13	3TC + TDF + NVP	30	5	2013-07-13					2013-07-18	none	0	0	1	0			4341	5670	210
10	150613	2013-06-18	3TC + AZT + NVP	30	2	2013-07-16	2013-08-18				2013-07-20	2013-08-18	0	0	1	0			5671	10000	215
11	160613	2013-06-18	3TC + AZT + NVP	30	2	2013-07-18	2013-08-17				2013-07-20	2013-08-17	0	0	1	0			>10000		Consult WHO
12	190613	2013-06-20	3TC + TDF + NFV	30	1	2013-07-19	2013-08-17				2013-07-21	2013-08-17	0	0	1	0
13	210613	2013-06-21	3TC + TDF + NVP	30	-31	2013-08-19					2013-06-20	none	0	1	0	0
14	220613	2013-06-21	3TC + TDF + NVP	30	0	2013-09-17					2013-07-21	none	0	1	0	0
15	230613	2013-06-21	3TC + TDF + NVP	30	0	2013-08-13					2013-07-21	none	0	1	0	0
16	240613	2013-06-21	3TC + TDF + NVP	30	0	2013-08-23					2013-07-21	none	0	1	0	0
17	250613	2013-06-21	3TC + TDF + EFV	30	0	2013-08-13					2013-07-21	none	0	1	0	0
18	170613	2013-06-21	3TC + TDF + EFV	30		2013-08-13					2013-07-21	none	0	1	0	0
19	270613	2013-06-21	3TC + TDF + EFV	30	0	2013-08-13					2013-07-21	none	0	1	0	0
20	020613	2013-06-18	3TC + TDF + EFV	30	-97	2013-11-05					2013-04-12	none	0	1	0	0
21	280613	2013-06-27	3TC + TDF + EFV	30	-30	2013-09-19					2013-06-27	none	0	1	0	0
22	290613	2013-06-28	3TC + TDF + EFV	30	0	2013-08-13					2013-07-28	none	0	1	0	0
23	300613	2013-06-27	3TC + TDF + NVP	30	0	2013-08-28					2013-07-27	none	0	1	0	0
24	310613	2013-08-12	3TC + TDF + NVP	30	-7	2013-09-19					2013-09-04	none	0	1	0	0
25	320613	2013-08-22	3TC + TDF + NVP	30	-7	2013-09-19					2013-09-14	none	0	1	0	0
26	340613	2013-08-22	3TC + TDF + NVP	30	-7	2013-09-19					2013-09-14	none	0	1	0	0
27	110613	2013-08-22	3TC + TDF + EFV	30	-7	2013-09-19		2013-10-24			2013-09-14	2013-10-24	0	1	0	0
28	350613	2013-08-19	3TC + TDF + EFV	30	-7	2013-09-19					2013-09-11	none	0	1	0	0
29	010713	2013-09-01	3TC + TDF + EFV	30	-11	2013-09-19					2013-09-20	none	0	0	1	0
30	130613	2013-09-26	3TC + TDF + NVP	30	-2	2013-09-26					2013-10-24	none	0	0	1	0
31	200613	2013-12-03	3TC + TDF + NVP	30					2014-01-04		2014-01-02	2014-01-04	0	1	0	0
32	020713	2013-08-13	3TC + AZT + NVP	30	1	2013-09-22					2013-09-13	none	0	1	0	0
33	030713	2013-08-20	3TC + TDF + NVP	30	-9	2013-09-12					2013-09-10	none	0	0	1	0
34	090713	2013-08-22	3TC + AZT + NVP	30	3	2013-09-19					2013-09-24	none	0	0	1	0
35	050713	2013-08-22	3TC + TDF + EFV	30	3	2013-09-19					2013-09-24	none	0	0	1	0
36	060713	2013-08-13	3TC + TDF + NVP	30	-6	2013-09-19					2013-09-06	none	0	1	0	0
37	080713	2013-08-22	3TC + TDF + NVP	30	-2	2013-09-19					2013-09-19	none	0	0	1	0
38	040713	2013-08-01	3TC + TDF + NVP	30	-23	2013-09-24					2013-08-08	none	0	1	0	0
39	110713	2013-08-01	3TC + TDF + EFV	30	-11	2013-09-12					2013-08-20	none	0	1	0	0
40	120713	2013-08-18	3TC + TDF + EFV	30		2013-09-12			2013-09-03		2013-09-17	2013-09-03	1			0
41	130713	2013-08-27	3TC + TDF + EFV	30	17	2013-09-10					2013-10-13	none	0	0	1	0
42	160713	2013-08-01	3TC + TDF + EFV	30	-11	2013-09-12					2013-08-20	none	0	1	0	0
43	170713	2013-08-01	3TC + TDF + NVP	30	-23	2013-09-24					2013-08-08	none	0	1	0	0
44	190713	2013-08-08	3TC + TDF + NVP	30	-11	2013-09-19					2013-08-27	none	0	1	0	0
45	220713	2013-08-27	3TC + TDF + NVP	30	1	2013-09-26					2013-09-27	none	0	0	1	0
46	240713	2013-08-08	3TC + TDF + NVP	30	-40	2013-09-18					2013-07-29	none	0	1	0	0
47	250713	2013-08-08	3TC + TDF + EFV	30	-11	2013-09-19					2013-08-27	none	0	1	0	0
48	210713	2013-08-13	3TC + TDF + EFV	30	1	2013-09-12					2013-09-13	none	0	0	1	0
49	150713	2013-08-13	3TC + TDF + EFV	30	1	2013-09-12					2013-09-13	none	0	0	1	0
50	070713	2013-09-03	3TC + TDF + EFV	30	1	2013-10-02					2013-10-04	none	0	0	1	0
51	230713	2013-08-08	3TC + TDF + EFV	30	-11	2013-09-19					2013-08-27	none	0	1	0	0
52	010813	2013-11-08	3TC + TDF + EFV	30	3	2013-12-11					2013-12-11	none	0	0	1	0
53	020813	2013-09-24	3TC + TDF + EFV	30	2	2013-10-22					2013-10-26	none	0	0	1	0
54	030813	2013-09-22	3TC + TDF + EFV	30	12	2013-10-10					2013-11-03	none	0	0	1	0
55	040813	2013-09-19	3TC + AZT + NVP	30	-42	2013-11-07					2013-09-07	none	0	1	0	0
56	080813	2013-09-17	3TC + TDF + NVP	30	0	2013-10-17					2013-10-17	none	0	0	1	0
57	100813	2013-09-17	3TC + TDF + NVP	30	2	2013-10-15					2013-10-19	none	0	0	1	0
58	110813	2013-09-17	3TC + TDF + NVP	30	2	2013-10-15					2013-10-19	none	0	0	1	0
59	140813	2013-09-05	3TC + TDF + NVP	30	2	2013-10-03					2013-10-07	none	0	0	1	0
60	050813	2013-09-05	3TC + AZT + EFV	30	2	2013-10-03					2013-10-07	none	0	0	1	0
61	170813	2013-10-11	3TC + TDF + NVP	30	-1	2013-11-12					2013-11-09	none	0	1	0	0
62	190813	2013-09-12	3TC + AZT + NVP	30	-12	2013-10-24					2013-09-30	none	0	1	0	0
63	070813	2013-12-19	3TC + TDF + NVP	30					2014-01-16		2014-01-18	2014-01-16	1			0
64	180813	2013-09-09	3TC + TDF + EFV	30				2013-09-16			2013-10-09	2013-09-16	1			0
65	010913	2013-09-14	3TC + AZT + EFV	30	-1	2013-10-15					2013-10-13	none	0	0	1	0
66	020913	2013-09-19	3TC + AZT + EFV	30	16	2013-10-03					2013-11-04	none	0	0	1	0
67	040913	2013-09-19	3TC + AZT + EFV	30	16	2013-10-03					2013-11-04	none	0	0	1	0
68	050913	2013-09-29	3TC + AZT + EFV	30	16	2013-10-03					2013-11-14	none	0	0	1	0
69	070913	2013-09-19	3TC + AZT + EFV	30	16	2013-10-03					2013-11-04	none	0	0	1	0
70	080913	2013-10-02	3TC + TDF + EFV	30	-1	2013-11-20					2013-10-31	none	0	1	0	0
71	090913	2013-10-08	3TC + TDF + NVP	30	-32	2013-11-06					2013-10-06	none	0	1	0	0
72	030913	2013-09-26	3TC + TDF + EFV	30	18	2013-10-08					2013-11-13	none	0	0	1	0
73	120913	2013-09-26	3TC + TDF + NVP	30	18	2013-10-08					2013-11-13	none	0	0	1	0
74	130913	2013-09-26	3TC + TDF + EFV	30	4	2013-10-12					2013-10-30	none	0	0	1	0
75	140913	2013-10-03	3TC + AZT + EFV	30	2	2013-10-17					2013-11-04	none	0	0	1	0
76	170913	2013-10-04	3TC + TDF + EFV	30	1	2013-10-17					2013-11-04	none	0	0	1	0
77	230913	2013-10-11	3TC + AZT + EFV	30	4	2013-10-24					2013-11-14	none	0	0	1	0
78	250913	2013-10-10	3TC + TDF + EFV	30					2013-11-07		2013-11-09	2013-11-07	1			0
79	260913	2013-10-11	3TC + TDF + EFV	30	6	2013-11-19					2013-11-16	none	0	1	0	0
80	150913	2013-10-10	3TC + AZT + NVP	30	-3	2013-11-13					2013-11-06	none	0	1	0	0
81	180913	2013-10-17	3TC + TDF + EFV	30	-37	2013-12-10					2013-10-10	none	0	1	0	0
82	220913	2013-10-17	3TC + AZT + NVP	30	-2	2013-11-14					2013-11-14	none	0	0	1	0
83	190913	2013-11-04	3TC + AZT + EFV	30	-1	2013-12-05					2013-12-03	none	0	0	1	0
84	200913	2013-10-17	3TC + AZT + NVP	30					2013-11-14		2013-11-16	2013-11-14	1			0
85	110913	2013-11-07	3TC + AZT + NVP	30	-5	2013-12-12					2013-12-02	none	0	1	0	0
86	030307	2013-07-19	3TC + AZT + NVP	30	-3	2013-08-22					2013-08-15	none	0	1	0	0
87	040307	2013-06-25	3TC + TDF + NVP	30	2	2013-07-23					2013-07-27	none	0	0	1	0
88	030107	2013-06-25	3TC + TDF + NVP	30	3	2013-07-22					2013-07-28	none	0	0	1	0
89	070307	2013-06-13	3TC + TDF + NVP	30	11	2013-07-02					2013-07-24	none	0	0	1	0
90	090107	2013-06-20	3TC + AZT + NVP	30	1	2013-07-19					2013-07-21	none	0	0	1	0
91	030207	2013-06-04	3TC + AZT + NVP	30	2	2013-07-02					2013-07-06	none	0	0	1	0
92	100207	2013-06-07	3TC + TDF + NVP	30	-2	2013-07-09					2013-07-05	none	0	1	0	0
93	120207	2013-06-04	3TC + TDF + NVP	30	2	2013-07-02					2013-07-06	none	0	0	1	0
94	010307	2013-06-11	3TC + AZT + NVP	30	0	2013-07-11					2013-07-11	none	0	0	1	0
95	130307	2013-06-12	3TC + AZT + NVP	30	7	2013-08-05					2013-07-19	none	0	1	0	0
96	140307	2013-06-12	3TC + TDF + NVP	30	0	2013-07-12					2013-07-12	none	0	0	1	0
97	180307	2013-06-20	3TC + TDF + NVP	30	2	2013-07-18					2013-07-22	none	0	0	1	0
98	010407	2013-06-07	3TC + AZT + NVP	30	6	2013-08-01					2013-07-13	none	0	1	0	0
99	060407	2013-06-06	3TC + TDF + NVP	30	4	2013-07-02					2013-07-10	none	0	0	1	0
100	070407	2013-06-26	AZT+3TC+NVP	30	2	2013-07-26					2013-07-28	none	0	0	1	0
101	100407	2013-06-04	3TC + TDF + NVP	30	2	2013-07-02					2013-07-06	none	0	0	1	0
102	130407	2013-08-05	3TC + TDF + NVP	30	-33	2013-10-02					2013-08-02	none	0	1	0	0
103	160307	2013-06-26	3TC + TDF + NVP	30	-115	2013-11-21					2013-04-02	none	0	1	0	0
104	170307	2013-06-03	3TC + TDF + NVP	30	-36	2013-08-09					2013-05-28	none	0	1	0	0
105	020507	2013-06-16	3TC + TDF + NVP	30	-14	2013-07-30					2013-07-02	none	0	1	0	0
106	010507	2013-06-27	3TC + AZT + NVP	30	-3	2013-07-30					2013-07-24	none	0	1	0	0
107	030507	2013-07-04	3TC + AZT + NVP	30	3	2013-08-01					2013-08-06	none	0	0	1	0
108	100507	2013-06-04	3TC + TDF + NVP	30	2	2013-07-02					2013-07-06	none	0	0	1	0
109	160507	2013-06-06	3TC + AZT + NVP	30	4	2013-07-02			2013-07-04		2013-07-10	2013-07-04	1			0
110	010607	2013-06-18	3TC + AZT + NVP	30	1	2013-07-17					2013-07-19	none	0	1	0	0
111	020607	2013-06-12	3TC + AZT + NVP	30	-18	2013-07-30					2013-06-24	none	0	1	0	0
112	070607	2013-06-04	3TC + TDF + NVP	30	0	2013-07-04					2013-07-04	none	0	1	0	0
113	080607	2013-06-18	3TC + TDF + EFV	30	2	2013-07-16					2013-07-20	none	0	0	1	0
114	170607	2013-06-24	3TC + TDF + NVP	30	9	2013-07-15					2013-08-02	none	0	1	0	0
115	190607	2013-06-20	3TC + TDF + NVP	30	-15	2013-08-05					2013-07-05	none	0	1	0	0
116	260607	2013-06-04	3TC + TDF + NVP	30	2	2013-07-18					2013-07-06	none	0	1	0	0
117	030707	2013-06-04	3TC + AZT + EFV	30	-48	2013-08-22					2013-05-17	none	0	1	0	0
118	040707	2013-06-18	3TC + AZT + EFV	30	2	2013-07-16					2013-07-20	none	0	0	1	0
119	100707	2013-06-04	3TC + TDF + NVP	30	-7	2013-07-11					2013-06-27	none	0	1	0	0
120	110707	2013-06-25	3TC + TDF + NVP	30	2	2013-07-23					2013-07-27	none	0	#REF!	#REF!	0

## Sheet: EWI 1 (Paediatric)
	Indicator: On-time Pill Pick-up (EWI 1) - Percentage of ART patients picking up all prescribed ARV drugs on time																										EWI 1 targets
																											≥ 95%
	1. Country:		2. Facility:																								85-94%		Sample size by annual number of eligible patients
	3. Data abstraction date(s):		4. Total number of sheets (for paper-based data abstraction only):				Number of patients not classified																				<85%		Annual number of eligible patients at the site		Number to be sampled at the site (sample size)
							Number of patients in denominator																			EWI 1 score for this site			1	75	All
		5. EWI sample start date (YY-MM-DD):																											76	110	75
	6. Total number of eligible patients:						8. Required minimum sample size:		If using printed abstraction sheet, then refer to EWI Guidance document for required minimum sample size.																				111	199	100
		7. Data abstractor (name / last name / contact phone):																											200	250	110
																													251	299	120
No.	Patient ID (note that EWI 1 includes all patients on ART at the facility, including those initiating ART, continuing ART and transferring in on ART)	Baseline pick-up (the date of the first ARV drug pick-up after the "EWI sample start date", #5 above)	ART regimen picked up at "baseline pick-up" (ARV drugs as recorded on medical or pharmacy record) - if facility uses codes for standard ART regimens, enter them; if facility uses a code for non-standard regimens (e.g. "other", "1e", etc) enter the complete list of ARV drugs. - if number of days of ART is not in record (see next column), can record ARV drugs, pill number and strength (mg) and pill…	Number of days of ART picked up at "baseline pick-up" (calculated)	MEDICINE 1 Number of days of medicine 1 picked up at "baseline pick-up" (enter directly here OR enter data in BOTH the "Amount picked up" and "Daily dose" columns)	MEDICINE 1 Amount picked up (number of pills for solids or number of ml for liquids; if there are remnant pills, please add them here, but remnant liquids should be discarded)	MEDICINE 1 Daily dose (number of pills for solids or number of ml for liquids)	MEDICINE 2 Number of days of medicine 2 picked up at "baseline pick-up" (enter directly here OR enter data in BOTH the "Amount picked up" and "Daily dose" columns)	MEDICINE 2 Amount picked up (number of pills for solids or number of ml for liquids; if there are remnant pills, please add them here, but remnant liquids should be discarded)	MEDICINE 2 Daily dose (number of pills for solids or number of ml for liquids)	MEDICINE 3 Number of days of medicine 3 picked up at "baseline pick-up" (enter directly here OR enter data in BOTH the "Amount picked up" and "Daily dose" columns)	MEDICINE 3 Amount picked up (number of pills for solids or number of ml for liquids; if there are remnant pills, please add them here, but remnant liquids should be discarded)	MEDICINE 3 Daily dose (number of pills for solids or number of ml for liquids)	Pick-up 1 (date of first ARV drug pick-up after "baseline pick-up") - enter date of pick-up of new regimen if it was changed after the baseline pick-up date	Date of transfer out after "baseline pick-up" - if applicable	Date of death after "baseline pick-up" - if applicable	Date of ART stop without restart after "baseline pick-up" - if applicable	Medicine 1 Days picked up	Medicine 2 Days picked up	Medicine 3 Days picked up	Run-out date 1 (date at which the ARV drugs picked up at "baseline pick-up" are expected to run out)	Earliest date of transfer, death or stop	Transfer out, death or stop date before "run-out date 1"	Not on-time for "pick-up 1"	No late pickups (blank if transfer, death or stop before "run-out date 1"; 1 if no late pick-ups; 0 if at least one late pick-up)	Patient not classified			300	350	130
																													351	400	135
																													401	450	140
																													451	550	145
																													551	700	155
																													701	850	160
																													851	1600	175
																													1601	2150	180
																													2151	4340	200
																													4341	5670	210
																													5671	10000	215
																													>10000		Consult WHO

## Sheet: EWI 2 (Adult & Paediatric)
	Indicator: Retention in Care (EWI 2) - Percentage of adults and children known to be alive and on treatment 12 months after initiation of ART
	1. Country:	Cameroun	2. Facility:	HDO
	3. Data abstraction date(s):	2014-02-23	4. Total number of sheets (for paper-based data abstraction only):	3
		5. EWI sample start date (YY-MM-DD):	2012-10-01
	6. Total number of patients:	56
		7. Data abstractor (name / last name / contact phone):	MFOMO FOE A 97509607/ 74715203
	UNGASS #24 / PEPFAR #T1.3.D / Global Fund Impact #HIV-I3 Site Result
	Numerator	0.54
	Denominator	0.56
	Site Result	0.964286

## Sheet: EWI 3 (Adult)
	Indicator: Drug supply continuity (EWI 3) - Percentage of months in a designated year in which there where NO ARV drug stock-outs																			Stock-out summary
															EWI 3 target		1			No stock-outs	0
	1. Country:	Cameroun				2. Facility:	HDO								EWI 3 score at this site		0.916667			One or more stock-outs	1
	3. Data abstraction date:	2014-02-22		4. Total number of sheets (paper-based abstraction):			1
															X
	5. Reporting Period:	2013
			6. Data abstractor (name / last name / contact phone):	MFOMO FOE A 97509607/ 74715203
	For each ARV drug routinely used at the site, enter an "X" from the drop-down menu for each month in which there was at least one stock-out of ANY ARV drug routinely used at this site. List each ARV drug routinely used at the site, even if no stockouts of a drug occurred during the designated time period.
No.	Antiretroviral drug	Oct.2012	Nov.2012	Dec.2012	Jan.2013	Feb.2013	Mar.2013	Apr.2013	May 2013	Jun.2013	Jul.2013	Aug.2013	Sep.2013	Stock-out summary for the year	Number of months with at least one stock-out		Not classified (1, 0 or blank)
1	3TC+TDF													No stock-outs	0		0
2	NEVIRAPINE 200mg													No stock-outs	0		0
3	DUOVIR									X				One or more stock-outs	1		0
4	EFV 600mg													No stock-outs	0		0
5	ZIDOLAM													No stock-outs	0		0
6	DUOVIR-N Enf													No stock-outs	0		0
7	TENOLAM-EFV													No stock-outs	0		0
8	TENOLAM-N													No stock-outs	0		0
	number per month	0	0	0	0	0	0	0	0	1	0	0	0

## Sheet: EWI 3 (Paediatric)
	Indicator: Drug supply continuity (EWI 3) - Percentage of months in a designated year in which there where NO ARV drug stock-outs																			Stock-out summary
															EWI 3 target		1			No stock-outs	0
	1. Country:					2. Facility:									EWI 3 score at this site					One or more stock-outs	1
	3. Data abstraction date:			4. Total number of sheets (paper-based abstraction):
															X
	5. Reporting Period:
			6. Data abstractor (name / last name / contact phone):
	For each ARV drug routinely used at the site, enter an "X" from the drop-down menu for each month in which there was at least one stock-out of ANY ARV drug routinely used at this site. List each ARV drug routinely used at the site, even if no stockouts of a drug occurred during the designated time period.
No.	Antiretroviral drug	Oct.2012	Nov.2012	Dec.2012	Jan.2013	Feb.2013	Mar.2013	Apr.2013	May 2013	Jun.2013	Jul.2013	Aug.2013	Sep.2013	Stock-out summary for the year	Number of months with at least one stock-out		Not classified (1, 0 or blank)
	number per month	0	0	0	0	0	0	0	0	0	0	0	0

## Sheet: EWI 4 (Adult)
	Indicator: Dispensing Practices (EWI 4) - Percentage of adult patients picking up mono or dual ARV therapy
	1. Country:	Cameroun	2. Facility:	HDO				EWI 4 Target
	3. Data abstraction date(s):	2014-02-17	4. Total number of sheets (for paper-based data abstraction only):					Result	0
						Number of patients in denominator	120
		5. EWI sample start date(YY-MM-DD):	2013-06-17
	6. Total number of eligible patients:	120						Override Text
		7. Data abstractor (name / last name / contact phone):	MFOMO FOE A 97509607/ 74715203					Please enter 'Yes' or 'No'
No.	Patient ID (note that EWI 4 includes all patients on ART at the facility, including those initiating ART, continuing ART and transferring in on ART)	ART regimen picked-up at baseline pick-up	Mono or Dual Therapy Regimen?					Mono/ Dual (binary)? (1 = Yes, 0 = No)
1	010613	3TC + TDF + NFV	No					0
2	030613	3TC + AZT + EFV	No					0
3	050613	3TC + AZT+ NVP	No					0
4	060613	3TC + AZT + EFV	No					0
5	070613	3TC + AZT+ NVP	No					0
6	090613	3TC + AZT + EFV	No					0
7	100613	3TC + TDF + NVP	No					0
8	120613	3TC + TDF + NVP	No					0
9	140613	3TC + TDF + NVP	No					0
10	150613	3TC + AZT + NVP	No					0
11	160613	3TC + AZT + NVP	No					0
12	190613	3TC + TDF + NFV	No					0
13	210613	3TC + TDF + NVP	No					0
14	220613	3TC + TDF + NVP	No					0
15	230613	3TC + TDF + NVP	No					0
16	240613	3TC + TDF + NVP	No					0
17	250613	3TC + TDF + EFV	No					0
18	170613	3TC + TDF + EFV	No					0
19	270613	3TC + TDF + EFV	No					0
20	020613	3TC + TDF + EFV	No					0
21	280613	3TC + TDF + EFV	No					0
22	290613	3TC + TDF + EFV	No					0
23	300613	3TC + TDF + NVP	No					0
24	310613	3TC + TDF + NVP	No					0
25	320613	3TC + TDF + NVP	No					0
26	340613	3TC + TDF + NVP	No					0
27	110613	3TC + TDF + EFV	No					0
28	350613	3TC + TDF + EFV	No					0
29	010713	3TC + TDF + EFV	No					0
30	130613	3TC + TDF + NVP	No					0
31	200613	3TC + TDF + NVP	No					0
32	020713	3TC + AZT + NVP	No					0
33	030713	3TC + TDF + NVP	No					0
34	090713	3TC + AZT + NVP	No					0
35	050713	3TC + TDF + EFV	No					0
36	060713	3TC + TDF + NVP	No					0
37	080713	3TC + TDF + NVP	No					0
38	040713	3TC + TDF + NVP	No					0
39	110713	3TC + TDF + EFV	No					0
40	120713	3TC + TDF + EFV	No					0
41	130713	3TC + TDF + EFV	No					0
42	160713	3TC + TDF + EFV	No					0
43	170713	3TC + TDF + NVP	No					0
44	190713	3TC + TDF + NVP	No					0
45	220713	3TC + TDF + NVP	No					0
46	240713	3TC + TDF + NVP	No					0
47	250713	3TC + TDF + EFV	No					0
48	210713	3TC + TDF + EFV	No					0
49	150713	3TC + TDF + EFV	No					0
50	070713	3TC + TDF + EFV	No					0
51	230713	3TC + TDF + EFV	No					0
52	010813	3TC + TDF + EFV	No					0
53	020813	3TC + TDF + EFV	No					0
54	030813	3TC + TDF + EFV	No					0
55	040813	3TC + AZT + NVP	No					0
56	080813	3TC + TDF + NVP	No					0
57	100813	3TC + TDF + NVP	No					0
58	110813	3TC + TDF + NVP	No					0
59	140813	3TC + TDF + NVP	No					0
60	050813	3TC + AZT + EFV	No					0
61	170813	3TC + TDF + NVP	No					0
62	190813	3TC + AZT + NVP	No					0
63	070813	3TC + TDF + NVP	No					0
64	180813	3TC + TDF + EFV	No					0
65	010913	3TC + AZT + EFV	No					0
66	020913	3TC + AZT + EFV	No					0
67	040913	3TC + AZT + EFV	No					0
68	050913	3TC + AZT + EFV	No					0
69	070913	3TC + AZT + EFV	No					0
70	080913	3TC + TDF + EFV	No					0
71	090913	3TC + TDF + NVP	No					0
72	030913	3TC + TDF + EFV	No					0
73	120913	3TC + TDF + NVP	No					0
74	130913	3TC + TDF + EFV	No					0
75	140913	3TC + AZT + EFV	No					0
76	170913	3TC + TDF + EFV	No					0
77	230913	3TC + AZT + EFV	No					0
78	250913	3TC + TDF + EFV	No					0
79	260913	3TC + TDF + EFV	No					0
80	150913	3TC + AZT + NVP	No					0
81	180913	3TC + TDF + EFV	No					0
82	220913	3TC + AZT + NVP	No					0
83	190913	3TC + AZT + EFV	No					0
84	200913	3TC + AZT + NVP	No					0
85	110913	3TC + AZT + NVP	No					0
86	030307	3TC + AZT + NVP	No					0
87	040307	3TC + TDF + NVP	No					0
88	030107	3TC + TDF + NVP	No					0
89	070307	3TC + TDF + NVP	No					0
90	090107	3TC + AZT + NVP	No					0
91	030207	3TC + AZT + NVP	No					0
92	100207	3TC + TDF + NVP	No					0
93	120207	3TC + TDF + NVP	No					0
94	010307	3TC + AZT + NVP	No					0
95	130307	3TC + AZT + NVP	No					0
96	140307	3TC + TDF + NVP	No					0
97	180307	3TC + TDF + NVP	No					0
98	010407	3TC + AZT + NVP	No					0
99	060407	3TC + TDF + NVP	No					0
100	070407	AZT+3TC+NVP	No					0
101	100407	3TC + TDF + NVP	No					0
102	130407	3TC + TDF + NVP	No					0
103	160307	3TC + TDF + NVP	No					0
104	170307	3TC + TDF + NVP	No					0
105	020507	3TC + TDF + NVP	No					0
106	010507	3TC + AZT + NVP	No					0
107	030507	3TC + AZT + NVP	No					0
108	100507	3TC + TDF + NVP	No					0
109	160507	3TC + AZT + NVP	No					0
110	010607	3TC + AZT + NVP	No					0
111	020607	3TC + AZT + NVP	No					0
112	070607	3TC + TDF + NVP	No					0
113	080607	3TC + TDF + EFV	No					0
114	170607	3TC + TDF + NVP	No					0
115	190607	3TC + TDF + NVP	No					0
116	260607	3TC + TDF + NVP	No					0
117	030707	3TC + AZT + EFV	No					0
118	040707	3TC + AZT + EFV	No					0
119	100707	3TC + TDF + NVP	No					0
120	110707	3TC + TDF + NVP	No					0

## Sheet: EWI 4 (Paediatric)
	Indicator: Dispensing Practices (EWI 4) - Percentage of paediatric patients picking up mono or dual ARV therapy
	1. Country:		2. Facility:					EWI 4 Target
	3. Data abstraction date(s):		4. Total number of sheets (for paper-based data abstraction only):					Result
						Number of patients in denominator	0
		5. EWI sample start date(YY-MM-DD):
	6. Total number of eligible patients:							Override Text
		7. Data abstractor (name / last name / contact phone):						Please enter 'Yes' or 'No'
No.	Patient ID (note that EWI 4 includes all patients on ART at the facility, including those initiating ART, continuing ART and transferring in on ART)	ART regimen picked-up at baseline pick-up	Mono or Dual Therapy Regimen?					Mono/ Dual (binary)? (1 = Yes, 0 = No)

## Sheet: EWI 5 (Adult)
	Indicator: Virological Suppression (EWI 5) - Percentage of adult patients receiving ART at the site after the first 12 months of ART whose viral load is less than (<) 1000 copies/ml
	1. Country:	Cameroun	2. Facility:	HDO
	3. Data abstraction date:		4. Total number of sheets (for paper-based data abstraction only):				Number of patients not classified	0					Numerator	0
							Number of valid exclusions	0					Result
		5. EWI sample start date(YY-MM-DD):					Sample size:	0
	6. Total number of patients:						Number of patients in denominator	0
		7. Data abstractor (name / last name / contact phone):
	8. Site required to perform Viral Load Testing?
No.	Patient ID (note that EWI 5 includes all patients on ART at the facility, including those initiating ART, continuing ART and transferring in on ART)	ART initiation date (date of initial ART prescription, or ARV drug pick-up)	"12-month date" (12 months after ART initiation)	Date of transfer out after treatment initiation but before "12-month-date" - if applicable	Date of viral load test between 11 and 15 months on treatment	Viral load test result (copies per mL) is less than 1000 copies/mL or greater than or equal to 1000 copies/mL?			Valid transfer out before "12-month-date"	VL necessary?	Viral load test performed if necessary?	Valid Viral load test date if performed?	Viral load <1000 copes per mL if test performed?	Not Classified

## Sheet: EWI 5 (Paediatric)
	Indicator: Virological Suppression (EWI 5) - Percentage of paediatric patients receiving ART at the site after the first 12 months of ART whose viral load is less than (<) 1000 copies/ml
	1. Country:		2. Facility:
	3. Data abstraction date:		4. Total number of sheets (for paper-based data abstraction only):				Number of patients not classified	0					Numerator	0
							Number of valid exclusions	0					Result
		5. EWI sample start date(YY-MM-DD):					Sample size:	0
	6. Total number of patients:						Number of patients in denominator	0
		7. Data abstractor (name / last name / contact phone):
	8. Site required to perform Viral Load Testing?
No.	Patient ID (note that EWI 5 includes all patients on ART at the facility, including those initiating ART, continuing ART and transferring in on ART)	ART initiation date (date of initial ART prescription, or ARV drug pick-up)	"12-month date" (12 months after ART initiation)	Date of transfer out after treatment initiation but before "12-month-date" - if applicable	Date of viral load test between 11 and 15 months on treatment	Viral load test result (copies per mL) is less than 1000 copies/mL or greater than or equal to 1000 copies/mL?			Valid transfer out before "12-month-date"	VL necessary?	Viral load test performed if necessary?	Valid Viral load test date if performed?	Viral load <1000 copes per mL if test performed?	Not Classified

## Sheet: Summary (Adult)
	Site:	HDO
	Country:	Cameroun
	Year of Data Abstraction	2014
	ADULT RESULTS
			Result
	EWI 1	On-time Pill Pick-up	#REF!
	EWI 2	Retention in Care	Green
	EWI 3	Pharmacy Stock-outs	Red
	EWI 4	Dispensing Practices	Green
	EWI 5	Virological Suppression

[truncated: 4 more sheets: Summary (Paediatric), Regimen Table (Adult), Regimen Table (Paediatric), For Supervisors]
