# Supplementary material for: Monitoring HIV Drug Resistance Early Warning Indicators in Cameroon: A Study Following the Revised World Health Organization Recommendations
Source: PLoS One. 2015 Jun 17;10(6):e0129210. doi: 10.1371/journal.pone.0129210 (PMC4471113; doi:10.1371/journal.pone.0129210)
Supplement: S2 Tables — (ZIP) [file pone.0129210.s002.zip › EWI Centre region sites/IAP_Centre_HG_CTA.xls]

## Sheet: EWI 1 (Adult)
	Indicator: On-time Pill Pick-up (EWI 1) - Percentage of ART patients picking up all prescribed ARV drugs on time																EWI 1 targets
																	≥ 95%
	1. Country:	CAMEROUN	2. Facility:														85-94%		Sample size by annual number of eligible patients
	3. Data abstraction date(s):	2014-02-26	4. Total number of sheets (for paper-based data abstraction only):	7			Number of patients not classified	#VALUE!									<85%		Annual number of eligible patients at the site		Number to be sampled at the site (sample size)
							Number of patients in denominator	0								EWI 1 score for this site			1	75	All
		5. EWI sample start date(YY-MM-DD):	2013-06-01																76	110	75
	6. Total number of eligible patients:	140					8. Required minimum sample size:	100	If using printed abstraction sheet, then refer to EWI Guidance document for required minimum sample size.										111	199	100
		7. Data abstractor (name / last name / contact phone):	NGO HOYA EPSE BILONG SUZANNE- A 96-16-63-42 ZEBAZE NATHALIE 99620664																200	250	110
																			251	299	120
No.	Patient ID (note that EWI 1 includes all patients on ART at the facility, including those initiating ART, continuing ART and transferring in on ART)	Baseline pick-up (the date of the first ARV drug pick-up after the "EWI sample start date", #5 above)	ART regimen picked up at "baseline pick-up" (ARV drugs as recorded on pharmacy record)	Number of days of ART picked up at "baseline pick-up" - if needed, calculate from pill number and strength (mg) and pills/day using Conversion Calculator; or record in previous column.	Number of days ART remnant - if recorded and applicable.	Pick-up 1 (date of first ARV drug pick-up after "baseline pick-up") - enter date of pick-up of new regimen if it was changed after the baseline pick-up date	Date of transfer out after "baseline pick-up" - if applicable	Date of death after "baseline pick-up" - if applicable	Date of ART stop without restart after "baseline pick-up" - if applicable		Run-out date 1 (date at which the ARV drugs picked up at "baseline pick-up" are expected to run out)	Earliest date of transfer, death or stop	Transfer out, death or stop date before "run-out date 1"	Not on-time for "pick-up 1"	No late pickups (blank if transfer, death or stop before "run-out date 1"; 1 if no late pick-ups; 0 if at least one late pick-up)	Patient not classified			300	350	130
1	700614woo	2013-06-02	Duovir-N	15 jours	1	15					#VALUE!	none	#VALUE!	#VALUE!	#VALUE!	#VALUE!			351	400	135
2	7500000PN	2013-06-02	Zidolan-N	30 jours	03js	2013-06-28					#VALUE!	none	#VALUE!	#VALUE!	#VALUE!	#VALUE!			401	450	140
3	7807808NEN	2013-06-02	Tenolam-aluvia	30 jours	03js	2013-06-28					#VALUE!	none	#VALUE!	#VALUE!	#VALUE!	#VALUE!			451	550	145
4	830316NM3	2013-06-02	Tenolam-aluvia	30 jours	03js	2013-06-28					#VALUE!	none	#VALUE!	#VALUE!	#VALUE!	#VALUE!			551	700	155
5	490812BJM	2013-06-02	Tenolam-aluvia	30 jours	03js	2013-06-28					#VALUE!	none	#VALUE!	#VALUE!	#VALUE!	#VALUE!			701	850	160
6	730507MMS	2013-06-02	Duovir-N	30 jours	03js	2013-06-28					#VALUE!	none	#VALUE!	#VALUE!	#VALUE!	#VALUE!			851	1600	175
																			1601	2150	180
8	700127NGT	2013-06-02	Tenolam-aluvia	30 jours	03js	2013-06-28					#VALUE!	none	#VALUE!	#VALUE!	#VALUE!	#VALUE!			2151	4340	200
9	790825KLK	2013-06-02	Duovir-N	30 jours	03js	2013-06-28					#VALUE!	none	#VALUE!	#VALUE!	#VALUE!	#VALUE!			4341	5670	210
10	690328NBC	2013-06-02	Duovir-Aluvia	30 jours	03js	2013-06-28					#VALUE!	none	#VALUE!	#VALUE!	#VALUE!	#VALUE!			5671	10000	215
11	661212BBB	2013-06-02	Duovir-Aluvia	30 jours	03js	2013-06-28					#VALUE!	none	#VALUE!	#VALUE!	#VALUE!	#VALUE!			>10000		Consult WHO
12	670101NLD	2013-06-02	Tenolam-N	30 jours	03js	2013-06-28					#VALUE!	none	#VALUE!	#VALUE!	#VALUE!	#VALUE!
13	590116DMT	2013-06-02	Tenolam-aluvia	30 jours	03js	2013-06-28					#VALUE!	none	#VALUE!	#VALUE!	#VALUE!	#VALUE!
14	770614NRN	2013-06-02	Duovir-N	30 jours	03js	2013-06-28					#VALUE!	none	#VALUE!	#VALUE!	#VALUE!	#VALUE!
15	580624APA	2013-06-02	Tenolam-N	30 jours	03js	2013-06-28					#VALUE!	none	#VALUE!	#VALUE!	#VALUE!	#VALUE!
16	741023MKN	2013-06-02	Tenolam-N	30 jours	03js	2013-06-28					#VALUE!	none	#VALUE!	#VALUE!	#VALUE!	#VALUE!
17	791209GAT	2013-06-02	Tenolam-aluvia	30 jours	03js	2013-06-28					#VALUE!	none	#VALUE!	#VALUE!	#VALUE!	#VALUE!
18	680325AAA	2013-06-02	Zidolan-N	30 jours	03js	2013-06-28					#VALUE!	none	#VALUE!	#VALUE!	#VALUE!	#VALUE!
19	570802MJN	2013-06-02	Duovir-Stoc	30 jours	03js	2013-06-28					#VALUE!	none	#VALUE!	#VALUE!	#VALUE!	#VALUE!
20	641225NMD	2013-06-02	Duovir-N	30 jours	03js	2013-06-28					#VALUE!	none	#VALUE!	#VALUE!	#VALUE!	#VALUE!
21	560530MMN	2013-06-02	Duovir-N	30 jours	03js	2013-06-28					#VALUE!	none	#VALUE!	#VALUE!	#VALUE!	#VALUE!
22	720204M-T	2013-06-02	Duovir-N	30 jours	03js	2013-06-28					#VALUE!	none	#VALUE!	#VALUE!	#VALUE!	#VALUE!
23	691216NON	2013-06-02	Duovir-N	30 jours	03js	2013-06-28					#VALUE!	none	#VALUE!	#VALUE!	#VALUE!	#VALUE!
24	750530MMT	2013-06-02	Tenolam-aluvia	30 jours	03js	2013-06-28					#VALUE!	none	#VALUE!	#VALUE!	#VALUE!	#VALUE!
25	740212NBN	2013-06-02	Tenolam-N	30 jours	03js	2013-06-28					#VALUE!	none	#VALUE!	#VALUE!	#VALUE!	#VALUE!
26	750305MHE	2013-06-02	Tenolam-aluvia	30 jours	03js	2013-06-28					#VALUE!	none	#VALUE!	#VALUE!	#VALUE!	#VALUE!
27	760926KYK	2013-06-02	Tenolam-aluvia	30 jours	03js	2013-06-28					#VALUE!	none	#VALUE!	#VALUE!	#VALUE!	#VALUE!
28	690306NHN	2013-06-02	Tenolam-aluvia	30 jours	03js	2013-06-28					#VALUE!	none	#VALUE!	#VALUE!	#VALUE!	#VALUE!
29	700212AMT	2013-06-02	Tenolam-N	30 jours	03js	2013-06-28					#VALUE!	none	#VALUE!	#VALUE!	#VALUE!	#VALUE!
30	620000KGM	2013-06-02	Tenolam-aluvia	30 jours	03js	2013-06-28					#VALUE!	none	#VALUE!	#VALUE!	#VALUE!	#VALUE!
31	990402ERN		ABC DDI Aluvia	30 jours	03js	2013-06-28						none	0			1
33	670407DEM	2013-06-02	Tenolam-aluvia	30 jours	03js	2013-06-28					#VALUE!	none	#VALUE!	#VALUE!	#VALUE!	#VALUE!
34	950428NJN	2013-06-02	Tenolam-aluvia	30 jours	03js	2013-06-28					#VALUE!	none	#VALUE!	#VALUE!	#VALUE!	#VALUE!
35	691208M-R	2013-06-02	Tenolam-N	30 jours	03js	2013-06-28					#VALUE!	none	#VALUE!	#VALUE!	#VALUE!	#VALUE!
36	730419OCM	2013-06-02	Tenolam-aluvia	30 jours	03js	2013-06-28					#VALUE!	none	#VALUE!	#VALUE!	#VALUE!	#VALUE!
37	750130VAM	2013-06-02	Duovir-N	30 jours	03js	2013-06-28					#VALUE!	none	#VALUE!	#VALUE!	#VALUE!	#VALUE!
38	781216ALN	2013-06-02	Tenolam-aluvia	30 jours	03js	2013-06-28					#VALUE!	none	#VALUE!	#VALUE!	#VALUE!	#VALUE!
39	640320NEN	2013-06-02	Duovir-N	30 jours	03js	2013-06-28					#VALUE!	none	#VALUE!	#VALUE!	#VALUE!	#VALUE!
40	600906MJD	2013-06-02	Tenolam-aluvia	30 jours	03js	2013-06-28					#VALUE!	none	#VALUE!	#VALUE!	#VALUE!	#VALUE!
41	861108SKE	2013-06-02	Duovir-N	30 jours	03js	2013-06-28					#VALUE!	none	#VALUE!	#VALUE!	#VALUE!	#VALUE!
42	630412NRN	2013-06-02	Duovir-N	30 jours	03js	2013-06-28					#VALUE!	none	#VALUE!	#VALUE!	#VALUE!	#VALUE!
43	700125T-N	2013-06-02	Duovir-N	30 jours	03js	2013-06-28					#VALUE!	none	#VALUE!	#VALUE!	#VALUE!	#VALUE!
44	651001WRK	2013-06-02	Duovir-N	30 jours	03js	2013-06-28					#VALUE!	none	#VALUE!	#VALUE!	#VALUE!	#VALUE!
45	800827NRM	2013-06-02	Duovir-N	30 jours	03js	2013-06-28					#VALUE!	none	#VALUE!	#VALUE!	#VALUE!	#VALUE!
46	671130MMG	2013-06-02	Tenolam-aluvia	30 jours	03js	2013-06-28					#VALUE!	none	#VALUE!	#VALUE!	#VALUE!	#VALUE!
47	720511MME	2013-06-02	Tenolam-aluvia	30 jours	03js	2013-06-28					#VALUE!	none	#VALUE!	#VALUE!	#VALUE!	#VALUE!
48	701104NLN	2013-06-02	ABC DDI Aluvia	30 jours	03js	2013-06-28					#VALUE!	none	#VALUE!	#VALUE!	#VALUE!	#VALUE!
49	8905310MB	2013-06-02	Tenolam-aluvia	30 jours	03js	2013-06-28					#VALUE!	none	#VALUE!	#VALUE!	#VALUE!	#VALUE!
50	650625PJN	2013-06-02	Tenolam-aluvia	30 jours	03js	2013-06-28					#VALUE!	none	#VALUE!	#VALUE!	#VALUE!	#VALUE!
51	50000MLD	2013-06-02	Duovir-Stoc	30 jours	03js	2013-06-28					#VALUE!	none	#VALUE!	#VALUE!	#VALUE!	#VALUE!
52	720131BJN	2013-06-02	Zidolan-N	30 jours	03js	2013-06-28					#VALUE!	none	#VALUE!	#VALUE!	#VALUE!	#VALUE!
53	610822BSM	2013-06-02	ABC DDI Aluvia	30 jours	03js	2013-06-28					#VALUE!	none	#VALUE!	#VALUE!	#VALUE!	#VALUE!
54	830203ECM	2013-06-02	Tenolam-N	30 jours	03js	2013-06-28					#VALUE!	none	#VALUE!	#VALUE!	#VALUE!	#VALUE!
55	710315ABM	2013-06-02	Tenolam-aluvia	30 jours	03js	2013-06-28					#VALUE!	none	#VALUE!	#VALUE!	#VALUE!	#VALUE!
56	730712NYA	2013-06-02	Tenolam-aluvia	30 jours	03js	2013-06-28					#VALUE!	none	#VALUE!	#VALUE!	#VALUE!	#VALUE!
58	620102MAT	2013-06-02	Tenolam-EFV	30 jours	03js	2013-06-28					#VALUE!	none	#VALUE!	#VALUE!	#VALUE!	#VALUE!
59	720413OJE	2013-06-03	Duovir-Aluvia	30 jours	03js	2013-06-30					#VALUE!	none	#VALUE!	#VALUE!	#VALUE!	#VALUE!
60	850520NFM	2013-06-03	Tenolam-N	30 jours	03js	2013-06-30					#VALUE!	none	#VALUE!	#VALUE!	#VALUE!	#VALUE!
61	730624NRN	2013-06-03	Duovir-N	30 jours	03js	2013-06-30					#VALUE!	none	#VALUE!	#VALUE!	#VALUE!	#VALUE!
62	810303OMO	2013-06-03	Tenolam-aluvia	30 jours	03js	2013-06-30					#VALUE!	none	#VALUE!	#VALUE!	#VALUE!	#VALUE!
63	751104EMA	2013-06-03	ABC DDI Aluvia	30 jours	03js	2013-06-30					#VALUE!	none	#VALUE!	#VALUE!	#VALUE!	#VALUE!
64	730917MON	2013-06-03	Tenolam-aluvia	30 jours	03js	2013-06-30					#VALUE!	none	#VALUE!	#VALUE!	#VALUE!	#VALUE!
65	700628BMP	2013-06-03	Duovir-Stoc	30 jours	03js	2013-06-30					#VALUE!	none	#VALUE!	#VALUE!	#VALUE!	#VALUE!
66	690000AML	2013-06-03	Duovir-Stoc	30 jours	03js	2013-06-30					#VALUE!	none	#VALUE!	#VALUE!	#VALUE!	#VALUE!
67	530614EMS	2013-06-03	Tenolam-N	30 jours	03js	2013-06-30					#VALUE!	none	#VALUE!	#VALUE!	#VALUE!	#VALUE!
68	830562MBM	2013-06-03	Tenolam-aluvia	30 jours	03js	2013-06-30					#VALUE!	none	#VALUE!	#VALUE!	#VALUE!	#VALUE!
69	790513UJN	2013-06-03	Tenolam-aluvia	30 jours	03js	2013-06-30					#VALUE!	none	#VALUE!	#VALUE!	#VALUE!	#VALUE!
70	770120NLM	2013-06-03	Zidolan-N	30 jours	03js	2013-06-30					#VALUE!	none	#VALUE!	#VALUE!	#VALUE!	#VALUE!
71	800825NJA	2013-06-03	Zidolan-N	30 jours	03js	2013-06-30					#VALUE!	none	#VALUE!	#VALUE!	#VALUE!	#VALUE!
72	510331FTY	2013-06-03	Tenolam-aluvia	30 jours	03js	2013-06-30					#VALUE!	none	#VALUE!	#VALUE!	#VALUE!	#VALUE!
73	780116EDM	2013-06-03	Tenolam-aluvia	30 jours	03js	2013-06-30					#VALUE!	none	#VALUE!	#VALUE!	#VALUE!	#VALUE!
74	820113ESM	2013-06-03	Tenolam-EFV	30 jours	03js	2013-06-30					#VALUE!	none	#VALUE!	#VALUE!	#VALUE!	#VALUE!
75	820000EBB	2013-06-03	Zidolan-N	30 jours	03js	2013-06-30					#VALUE!	none	#VALUE!	#VALUE!	#VALUE!	#VALUE!
76	470729ECM	2013-06-03	Tenolam-EFV	30 jours	03js	2013-06-30					#VALUE!	none	#VALUE!	#VALUE!	#VALUE!	#VALUE!
77	881108 R-N	2013-06-03	Tenolam-aluvia	30 jours	03js	2013-06-30					#VALUE!	none	#VALUE!	#VALUE!	#VALUE!	#VALUE!
78	701018NBA	2013-06-03	Tenolam-aluvia	30 jours	03js	2013-06-30					#VALUE!	none	#VALUE!	#VALUE!	#VALUE!	#VALUE!
79	540305MEE	2013-06-03	Duovir-Aluvia	30 jours	03js	2013-06-30					#VALUE!	none	#VALUE!	#VALUE!	#VALUE!	#VALUE!
80	881205IDM	2013-06-03	Tenolam-aluvia	30 jours	03js	2013-06-30					#VALUE!	none	#VALUE!	#VALUE!	#VALUE!	#VALUE!
81	800808FCC	2013-06-03	Tenolam-EFV	30 jours	03js	2013-06-30					#VALUE!	none	#VALUE!	#VALUE!	#VALUE!	#VALUE!
82	650522NCN	2013-06-03	Tenolam-aluvia	30 jours	03js	2013-06-30					#VALUE!	none	#VALUE!	#VALUE!	#VALUE!	#VALUE!
83	780383MEN	2013-06-03	Tenolam-aluvia	30 jours	03js	2013-06-30					#VALUE!	none	#VALUE!	#VALUE!	#VALUE!	#VALUE!
84	760605EBO	2013-06-03	Tenolam-N	30 jours	03js	2013-06-30					#VALUE!	none	#VALUE!	#VALUE!	#VALUE!	#VALUE!
85	590407PJN	2013-06-03	Duovir-Aluvia	30 jours	03js	2013-06-30					#VALUE!	none	#VALUE!	#VALUE!	#VALUE!	#VALUE!
86	830315NAN	2013-06-03	Tenolam-N	30 jours	03js	2013-06-30					#VALUE!	none	#VALUE!	#VALUE!	#VALUE!	#VALUE!
87	630606MAE	2013-06-03	Duovir-Aluvia	30 jours	03js	2013-06-30					#VALUE!	none	#VALUE!	#VALUE!	#VALUE!	#VALUE!
88	720617BFM	2013-06-03	Duovir-Aluvia	30 jours	03js	2013-06-30					#VALUE!	none	#VALUE!	#VALUE!	#VALUE!	#VALUE!
89	701101NPN	2013-06-03	TDF+3TC+NVP	30 jours	03js	2013-06-30					#VALUE!	none	#VALUE!	#VALUE!	#VALUE!	#VALUE!
90	620807FDM	2013-06-03	TDF+3TC+NVP	30 jours	03js	2013-06-30					#VALUE!	none	#VALUE!	#VALUE!	#VALUE!	#VALUE!
91	630824 N-M	2013-06-03	Tenolam-aluvia	30 jours	03js	2013-06-30					#VALUE!	none	#VALUE!	#VALUE!	#VALUE!	#VALUE!
92	780308KVL	2013-06-03	Tenolam-aluvia	30 jours	03js	2013-06-30					#VALUE!	none	#VALUE!	#VALUE!	#VALUE!	#VALUE!
93	611012M-B	2013-06-03	Duovir-Aluvia	30 jours	03js	2013-06-30					#VALUE!	none	#VALUE!	#VALUE!	#VALUE!	#VALUE!
94	750121MDC	2013-06-03	Zidolan-N	30 jours	03js	2013-06-30					#VALUE!	none	#VALUE!	#VALUE!	#VALUE!	#VALUE!
95	531205LME	2013-06-03	Tenolam-EFV	30 jours	03js	2013-06-30					#VALUE!	none	#VALUE!	#VALUE!	#VALUE!	#VALUE!
96	721111FJT	2013-06-03	Tenolam-EFV	30 jours	03js	2013-06-30					#VALUE!	none	#VALUE!	#VALUE!	#VALUE!	#VALUE!
97	800804YBN	2013-06-03	Tenolam-EFV	30 jours	03js	2013-06-30					#VALUE!	none	#VALUE!	#VALUE!	#VALUE!	#VALUE!
98	460208NDN	2013-06-03	Tenolam-N	30 jours	03js	2013-06-30					#VALUE!	none	#VALUE!	#VALUE!	#VALUE!	#VALUE!
99	861111MSE	2013-06-03	Duovir-N	30 jours	03js	2013-06-30					#VALUE!	none	#VALUE!	#VALUE!	#VALUE!	#VALUE!
100	780621NMN	2013-06-03	Zidolan-N	30 jours	03js	2013-06-30					#VALUE!	none	#VALUE!	#VALUE!	#VALUE!	#VALUE!
101	820225OIA	2013-06-03	ABC DDI Aluvia	30 jours	03js	2013-06-30					#VALUE!	none	#VALUE!	#VALUE!	#VALUE!	#VALUE!
102	760330NTN	2013-06-03	Tenolam-EFV	30 jours	03js	2013-06-30					#VALUE!	none	#VALUE!	#VALUE!	#VALUE!	#VALUE!
103	521217NRD	2013-06-03	Duovir-N	30 jours	03js	2013-06-30					#VALUE!	none	#VALUE!	#VALUE!	#VALUE!	#VALUE!
104	771116BJW	2013-06-03	Tenolam-EFV	30 jours	03js	2013-06-30					#VALUE!	none	#VALUE!	#VALUE!	#VALUE!	#VALUE!
105	660911EBB	2013-06-03	TDF+3TC+EFV	30 jours	03js	2013-06-30					#VALUE!	none	#VALUE!	#VALUE!	#VALUE!	#VALUE!
106	710906TBN	2013-06-03	TDF+3TC+EFV	30 jours	03js	2013-06-30					#VALUE!	none	#VALUE!	#VALUE!	#VALUE!	#VALUE!
107	570902MGE	2013-06-03	Tenolam-EFV	30 jours	03js	2013-06-30					#VALUE!	none	#VALUE!	#VALUE!	#VALUE!	#VALUE!
108	741216 N-J	2013-06-03	Tenolam-EFV	30 jours	03js	2013-06-30					#VALUE!	none	#VALUE!	#VALUE!	#VALUE!	#VALUE!
109	641120JAN	2013-06-03	Tenolam-EFV	30 jours	03js	2013-06-30					#VALUE!	none	#VALUE!	#VALUE!	#VALUE!	#VALUE!
110	670506EAA	2013-06-03	Tenolam-EFV	30 jours	03js	2013-06-30					#VALUE!	none	#VALUE!	#VALUE!	#VALUE!	#VALUE!
111	860115OPO	2013-06-03	Tenolam-EFV	30 jours	03js	2013-06-30					#VALUE!	none	#VALUE!	#VALUE!	#VALUE!	#VALUE!
112	530821 O-B	2013-06-03	Tenolam-EFV	30 jours	03js	2013-06-30					#VALUE!	none	#VALUE!	#VALUE!	#VALUE!	#VALUE!
113	740907FFE	2013-06-03	Tenolam-EFV	30 jours	03js	2013-06-30					#VALUE!	none	#VALUE!	#VALUE!	#VALUE!	#VALUE!
114	701105NDN	2013-06-03	Tenolam-EFV	30 jours	03js	2013-06-30					#VALUE!	none	#VALUE!	#VALUE!	#VALUE!	#VALUE!
115	690612AJN	2013-06-03	Tenolam-EFV	30 jours	03js	2013-06-30					#VALUE!	none	#VALUE!	#VALUE!	#VALUE!	#VALUE!
116	546610JAE	2013-06-03	Tenolam-EFV	30 jours	03js	2013-06-30					#VALUE!	none	#VALUE!	#VALUE!	#VALUE!	#VALUE!
117	690707MMA	2013-06-03	Tenolam-EFV	30 jours	03js	2013-06-30					#VALUE!	none	#VALUE!	#VALUE!	#VALUE!	#VALUE!
118	580323NTN	2013-06-04	Tenolam-EFV	30 jours	03JS	2013-07-02					#VALUE!	none	#VALUE!	#VALUE!	#VALUE!	#VALUE!
119	660603NSJ	2013-06-04	Duovir-N	30 jours	03JS	2013-07-02					#VALUE!	none	#VALUE!	#VALUE!	#VALUE!	#VALUE!
120	750905GON	2013-06-04	Tenolam-EFV	30 jours	03JS	2013-07-02					#VALUE!	none	#VALUE!	#VALUE!	#VALUE!	#VALUE!
121	810128 MF	2013-06-04	Duovir-N	30 jours	03JS	2013-07-02					#VALUE!	none	#VALUE!	#VALUE!	#VALUE!	#VALUE!
122	640601NDF	2013-06-04	Tenolam-EFV	30 jours	03JS	2013-07-02					#VALUE!	none	#VALUE!	#VALUE!	#VALUE!	#VALUE!
123	821027MMY	2013-06-04	Tenolam-EFV	30 jours	03JS	2013-07-02					#VALUE!	none	#VALUE!	#VALUE!	#VALUE!	#VALUE!
124	621116NM	2013-06-04	Tenolam-EFV	30 jours	03JS	2013-07-02					#VALUE!	none	#VALUE!	#VALUE!	#VALUE!	#VALUE!
125	73051OMG	2013-06-04	Tenolam-EFV	30 jours	03JS	2013-07-02					#VALUE!	none	#VALUE!	#VALUE!	#VALUE!	#VALUE!
126	781216SAE	2013-06-04	Tenolam-EFV	30 jours	03JS	2013-07-02					#VALUE!	none	#VALUE!	#VALUE!	#VALUE!	#VALUE!
127	707200TJB	2013-06-04	Tenolam-EFV	30 jours	03JS	2013-07-02					#VALUE!	none	#VALUE!	#VALUE!	#VALUE!	#VALUE!
128	760208NNF	2013-06-04	Tenolam-EFV	30 jours	03JS	2013-07-02					#VALUE!	none	#VALUE!	#VALUE!	#VALUE!	#VALUE!
129	600404YLT	2013-06-04	Tenolam-EFV	30 jours	03JS	2013-07-02					#VALUE!	none	#VALUE!	#VALUE!	#VALUE!	#VALUE!
130	550000TMD	2013-06-04	Duovir-N	30 jours	03JS	2013-07-02					#VALUE!	none	#VALUE!	#VALUE!	#VALUE!	#VALUE!
131	560506 N-N	2013-06-04	Duovir-N	30 jours	03JS	2013-07-02					#VALUE!	none	#VALUE!	#VALUE!	#VALUE!	#VALUE!
133	700914MMN	2013-06-04	Duovir-N	30 jours	03JS	2013-07-02					#VALUE!	none	#VALUE!	#VALUE!	#VALUE!	#VALUE!
134	801024DRM	2013-06-04	Duovir-N	30 jours	03JS	2013-07-02					#VALUE!	none	#VALUE!	#VALUE!	#VALUE!	#VALUE!
135	880524 YM	2013-06-04	Tenolam-EFV	30 jours	03JS	2013-07-02					#VALUE!	none	#VALUE!	#VALUE!	#VALUE!	#VALUE!
136	760424PJH	2013-06-04	Zidolan-N	30 jours	03JS	2013-07-02					#VALUE!	none	#VALUE!	#VALUE!	#VALUE!	#VALUE!
137	650127-O-B	2013-06-04	Tenolam-EFV	30 jours	03JS	2013-07-02					#VALUE!	none	#VALUE!	#VALUE!	#VALUE!	#VALUE!
138	730717AAA	2013-06-04	Duovir-N	30 jours	03JS	2013-07-02					#VALUE!	none	#VALUE!	#VALUE!	#VALUE!	#VALUE!
139	610505 B-C	2013-06-04	Duovir-N	30 jours	03JS	2013-07-02					#VALUE!	none	#VALUE!	#VALUE!	#VALUE!	#VALUE!
140	780809 D-J	2013-06-04	Tenolam-EFV	30 jours	03JS	2013-07-02					#VALUE!	none	#VALUE!	#VALUE!	#VALUE!	#VALUE!

## Sheet: EWI 1 (Paediatric)
	Indicator: On-time Pill Pick-up (EWI 1) - Percentage of ART patients picking up all prescribed ARV drugs on time																										EWI 1 targets
																											≥ 95%
	1. Country:		2. Facility:																								85-94%		Sample size by annual number of eligible patients
	3. Data abstraction date(s):		4. Total number of sheets (for paper-based data abstraction only):				Number of patients not classified																				<85%		Annual number of eligible patients at the site		Number to be sampled at the site (sample size)
							Number of patients in denominator																			EWI 1 score for this site			1	75	All
		5. EWI sample start date (YY-MM-DD):																											76	110	75
	6. Total number of eligible patients:						8. Required minimum sample size:		If using printed abstraction sheet, then refer to EWI Guidance document for required minimum sample size.																				111	199	100
		7. Data abstractor (name / last name / contact phone):																											200	250	110
																													251	299	120
No.	Patient ID (note that EWI 1 includes all patients on ART at the facility, including those initiating ART, continuing ART and transferring in on ART)	Baseline pick-up (the date of the first ARV drug pick-up after the "EWI sample start date", #5 above)	ART regimen picked up at "baseline pick-up" (ARV drugs as recorded on medical or pharmacy record) - if facility uses codes for standard ART regimens, enter them; if facility uses a code for non-standard regimens (e.g. "other", "1e", etc) enter the complete list of ARV drugs. - if number of days of ART is not in record (see next column), can record ARV drugs, pill number and strength (mg) and pill…	Number of days of ART picked up at "baseline pick-up" (calculated)	MEDICINE 1 Number of days of medicine 1 picked up at "baseline pick-up" (enter directly here OR enter data in BOTH the "Amount picked up" and "Daily dose" columns)	MEDICINE 1 Amount picked up (number of pills for solids or number of ml for liquids; if there are remnant pills, please add them here, but remnant liquids should be discarded)	MEDICINE 1 Daily dose (number of pills for solids or number of ml for liquids)	MEDICINE 2 Number of days of medicine 2 picked up at "baseline pick-up" (enter directly here OR enter data in BOTH the "Amount picked up" and "Daily dose" columns)	MEDICINE 2 Amount picked up (number of pills for solids or number of ml for liquids; if there are remnant pills, please add them here, but remnant liquids should be discarded)	MEDICINE 2 Daily dose (number of pills for solids or number of ml for liquids)	MEDICINE 3 Number of days of medicine 3 picked up at "baseline pick-up" (enter directly here OR enter data in BOTH the "Amount picked up" and "Daily dose" columns)	MEDICINE 3 Amount picked up (number of pills for solids or number of ml for liquids; if there are remnant pills, please add them here, but remnant liquids should be discarded)	MEDICINE 3 Daily dose (number of pills for solids or number of ml for liquids)	Pick-up 1 (date of first ARV drug pick-up after "baseline pick-up") - enter date of pick-up of new regimen if it was changed after the baseline pick-up date	Date of transfer out after "baseline pick-up" - if applicable	Date of death after "baseline pick-up" - if applicable	Date of ART stop without restart after "baseline pick-up" - if applicable	Medicine 1 Days picked up	Medicine 2 Days picked up	Medicine 3 Days picked up	Run-out date 1 (date at which the ARV drugs picked up at "baseline pick-up" are expected to run out)	Earliest date of transfer, death or stop	Transfer out, death or stop date before "run-out date 1"	Not on-time for "pick-up 1"	No late pickups (blank if transfer, death or stop before "run-out date 1"; 1 if no late pick-ups; 0 if at least one late pick-up)	Patient not classified			300	350	130
																													351	400	135
																													401	450	140
																													451	550	145
																													551	700	155
																													701	850	160
																													851	1600	175
																													1601	2150	180
																													2151	4340	200
																													4341	5670	210
																													5671	10000	215
																													>10000		Consult WHO

## Sheet: EWI 2 (Adult & Paediatric)
	Indicator: Retention in Care (EWI 2) - Percentage of adults and children known to be alive and on treatment 12 months after initiation of ART
	1. Country:	CAMEROUN	2. Facility:
	3. Data abstraction date(s):		4. Total number of sheets (for paper-based data abstraction only):
		5. EWI sample start date (YY-MM-DD):	2013-06-01
	6. Total number of patients:
		7. Data abstractor (name / last name / contact phone):	NGO HOYA EPSE BILONG SUZANNE- A 96-16-63-42 ZEBAZE NATHALIE 99620664
	UNGASS #24 / PEPFAR #T1.3.D / Global Fund Impact #HIV-I3 Site Result
	Numerator	1.4
	Denominator	1.4
	Site Result	1

## Sheet: EWI 3 (Adult)
	Indicator: Drug supply continuity (EWI 3) - Percentage of months in a designated year in which there where NO ARV drug stock-outs																			Stock-out summary
															EWI 3 target		1			No stock-outs	0
	1. Country:	CAMEROUN				2. Facility:									EWI 3 score at this site		0.25			One or more stock-outs	1
	3. Data abstraction date:			4. Total number of sheets (paper-based abstraction):
															X
	5. Reporting Period:
			6. Data abstractor (name / last name / contact phone):	NGO HOYA EPSE BILONG SUZANNE- A 96-16-63-42 ZEBAZE NATHALIE 99620664
	For each ARV drug routinely used at the site, enter an "X" from the drop-down menu for each month in which there was at least one stock-out of ANY ARV drug routinely used at this site. List each ARV drug routinely used at the site, even if no stockouts of a drug occurred during the designated time period.
No.	Antiretroviral drug	Oct.2012	Nov.2012	Dec.2012	Jan.2013	Feb.2013	Mar.2013	Apr.2013	May 2013	Jun.2013	Jul.2013	Aug.2013	Sep.2013	Stock-out summary for the year	Number of months with at least one stock-out		Not classified (1, 0 or blank)
1	TDF+Lamivudine		X											One or more stock-outs	1		0
2	Emtricitabine+TDF		X											One or more stock-outs	1		0
3	AZT+3TC+NVP		X					X						One or more stock-outs	2		0
4	Efavirenz 600mg		X								X		X	One or more stock-outs	3		0
5	AZT+Lam 150mg										X			One or more stock-outs	1		0
6	Teno +Emtri+EFV600					X	X	X	X	X	X	X	X	One or more stock-outs	8		0
7	Efavirenz 200mg									X	X	X	X	One or more stock-outs	4		0
8	Teno +EFV600									X				One or more stock-outs	1		0
9	AZT300+Lam 150mg								X	X	X		X	One or more stock-outs	4		0
10	Lopinavir200+Ritonavir150													No stock-outs	0		0
11	Nevirapinr200													No stock-outs	0		0
12	Abacavir300													No stock-outs	0		0
	number per month	0	4	0	0	1	1	2	2	4	5	2	4

## Sheet: EWI 3 (Paediatric)
	Indicator: Drug supply continuity (EWI 3) - Percentage of months in a designated year in which there where NO ARV drug stock-outs																			Stock-out summary
															EWI 3 target		1			No stock-outs	0
	1. Country:					2. Facility:									EWI 3 score at this site					One or more stock-outs	1
	3. Data abstraction date:			4. Total number of sheets (paper-based abstraction):
															X
	5. Reporting Period:
			6. Data abstractor (name / last name / contact phone):
	For each ARV drug routinely used at the site, enter an "X" from the drop-down menu for each month in which there was at least one stock-out of ANY ARV drug routinely used at this site. List each ARV drug routinely used at the site, even if no stockouts of a drug occurred during the designated time period.
No.	Antiretroviral drug	Oct.2012	Nov.2012	Dec.2012	Jan.2013	Feb.2013	Mar.2013	Apr.2013	May 2013	Jun.2013	Jul.2013	Aug.2013	Sep.2013	Stock-out summary for the year	Number of months with at least one stock-out		Not classified (1, 0 or blank)
	number per month	0	0	0	0	0	0	0	0	0	0	0	0

## Sheet: EWI 4 (Adult)
	Indicator: Dispensing Practices (EWI 4) - Percentage of adult patients picking up mono or dual ARV therapy
	1. Country:	CAMEROUN	2. Facility:					EWI 4 Target
	3. Data abstraction date(s):	2014-02-26	4. Total number of sheets (for paper-based data abstraction only):					Result	0
						Number of patients in denominator	136
		5. EWI sample start date(YY-MM-DD):	2013-06-01
	6. Total number of eligible patients:	140						Override Text
		7. Data abstractor (name / last name / contact phone):	NGO HOYA EPSE BILONG SUZANNE- A 96-16-63-42 ZEBAZE NATHALIE 99620664					Please enter 'Yes' or 'No'
No.	Patient ID (note that EWI 4 includes all patients on ART at the facility, including those initiating ART, continuing ART and transferring in on ART)	ART regimen picked-up at baseline pick-up	Mono or Dual Therapy Regimen?					Mono/ Dual (binary)? (1 = Yes, 0 = No)
1	700614woo	Duovir-N	No					0
2	7500000PN	Zidolan-N	No					0
3	7807808NEN	Tenolam-aluvia	No					0
4	830316NM3	Tenolam-aluvia	No					0
5	490812BJM	Tenolam-aluvia	No					0
6	730507MMS	Duovir-N	No					0
8	700127NGT	Tenolam-aluvia	No					0
9	790825KLK	Duovir-N	No					0
10	690328NBC	Duovir-Aluvia	No					0
11	661212BBB	Duovir-Aluvia	No					0
12	670101NLD	Tenolam-N	No					0
13	590116DMT	Tenolam-aluvia	No					0
14	770614NRN	Duovir-N	No					0
15	580624APA	Tenolam-N	No					0
16	741023MKN	Tenolam-N	No					0
17	791209GAT	Tenolam-aluvia	No					0
18	680325AAA	Zidolan-N	No					0
19	570802MJN	Duovir-Stoc	No					0
20	641225NMD	Duovir-N	No					0
21	560530MMN	Duovir-N	No					0
22	720204M-T	Duovir-N	No					0
23	691216NON	Duovir-N	No					0
24	750530MMT	Tenolam-aluvia	No					0
25	740212NBN	Tenolam-N	No					0
26	750305MHE	Tenolam-aluvia	No					0
27	760926KYK	Tenolam-aluvia	No					0
28	690306NHN	Tenolam-aluvia	No					0
29	700212AMT	Tenolam-N	No					0
30	620000KGM	Tenolam-aluvia	No					0
31	990402ERN	ABC DDI Aluvia	No					0
33	670407DEM	Tenolam-aluvia	No					0
34	950428NJN	Tenolam-aluvia	No					0
35	691208M-R	Tenolam-N	No					0
36	730419OCM	Tenolam-aluvia	No					0
37	750130VAM	Duovir-N	No					0
38	781216ALN	Tenolam-aluvia	No					0
39	640320NEN	Duovir-N	No					0
40	600906MJD	Tenolam-aluvia	No					0
41	861108SKE	Duovir-N	No					0
42	630412NRN	Duovir-N	No					0
43	700125T-N	Duovir-N	No					0
44	651001WRK	Duovir-N	No					0
45	800827NRM	Duovir-N	No					0
46	671130MMG	Tenolam-aluvia	No					0
47	720511MME	Tenolam-aluvia	No					0
48	701104NLN	ABC DDI Aluvia	No					0
49	8905310MB	Tenolam-aluvia	No					0
50	650625PJN	Tenolam-aluvia	No					0
51	50000MLD	Duovir-Stoc	No					0
52	720131BJN	Zidolan-N	No					0
53	610822BSM	ABC DDI Aluvia	No					0
54	830203ECM	Tenolam-N	No					0
55	710315ABM	Tenolam-aluvia	No					0
56	730712NYA	Tenolam-aluvia	No					0
58	620102MAT	Tenolam-EFV	No					0
59	720413OJE	Duovir-Aluvia	No					0
60	850520NFM	Tenolam-N	No					0
61	730624NRN	Duovir-N	No					0
62	810303OMO	Tenolam-aluvia	No					0
63	751104EMA	ABC DDI Aluvia	No					0
64	730917MON	Tenolam-aluvia	No					0
65	700628BMP	Duovir-Stoc	No					0
66	690000AML	Duovir-Stoc	No					0
67	530614EMS	Tenolam-N	No					0
68	830562MBM	Tenolam-aluvia	No					0
69	790513UJN	Tenolam-aluvia	No					0
70	770120NLM	Zidolan-N	No					0
71	800825NJA	Zidolan-N	No					0
72	510331FTY	Tenolam-aluvia	No					0
73	780116EDM	Tenolam-aluvia	No					0
74	820113ESM	Tenolam-EFV	No					0
75	820000EBB	Zidolan-N	No					0
76	470729ECM	Tenolam-EFV	No					0
77	881108 R-N	Tenolam-aluvia	No					0
78	701018NBA	Tenolam-aluvia	No					0
79	540305MEE	Duovir-Aluvia	No					0
80	881205IDM	Tenolam-aluvia	No					0
81	800808FCC	Tenolam-EFV	No					0
82	650522NCN	Tenolam-aluvia	No					0
83	780383MEN	Tenolam-aluvia	No					0
84	760605EBO	Tenolam-N	No					0
85	590407PJN	Duovir-Aluvia	No					0
86	830315NAN	Tenolam-N	No					0
87	630606MAE	Duovir-Aluvia	No					0
88	720617BFM	Duovir-Aluvia	No					0
89	701101NPN	TDF+3TC+NVP	No					0
90	620807FDM	TDF+3TC+NVP	No					0
91	630824 N-M	Tenolam-aluvia	No					0
92	780308KVL	Tenolam-aluvia	No					0
93	611012M-B	Duovir-Aluvia	No					0
94	750121MDC	Zidolan-N	No					0
95	531205LME	Tenolam-EFV	No					0
96	721111FJT	Tenolam-EFV	No					0
97	800804YBN	Tenolam-EFV	No					0
98	460208NDN	Tenolam-N	No					0
99	861111MSE	Duovir-N	No					0
100	780621NMN	Zidolan-N	No					0
101	820225OIA	ABC DDI Aluvia	No					0
102	760330NTN	Tenolam-EFV	No					0
103	521217NRD	Duovir-N	No					0
104	771116BJW	Tenolam-EFV	No					0
105	660911EBB	TDF+3TC+EFV	No					0
106	710906TBN	TDF+3TC+EFV	No					0
107	570902MGE	Tenolam-EFV	No					0
108	741216 N-J	Tenolam-EFV	No					0
109	641120JAN	Tenolam-EFV	No					0
110	670506EAA	Tenolam-EFV	No					0
111	860115OPO	Tenolam-EFV	No					0
112	530821 O-B	Tenolam-EFV	No					0
113	740907FFE	Tenolam-EFV	No					0
114	701105NDN	Tenolam-EFV	No					0
115	690612AJN	Tenolam-EFV	No					0
116	546610JAE	Tenolam-EFV	No					0
117	690707MMA	Tenolam-EFV	No					0
118	580323NTN	Tenolam-EFV	No					0
119	660603NSJ	Duovir-N	No					0
120	750905GON	Tenolam-EFV	No					0
121	810128 MF	Duovir-N	No					0
122	640601NDF	Tenolam-EFV	No					0
123	821027MMY	Tenolam-EFV	No					0
124	621116NM	Tenolam-EFV	No					0
125	73051OMG	Tenolam-EFV	No					0
126	781216SAE	Tenolam-EFV	No					0
127	707200TJB	Tenolam-EFV	No					0
128	760208NNF	Tenolam-EFV	No					0
129	600404YLT	Tenolam-EFV	No					0
130	550000TMD	Duovir-N	No					0
131	560506 N-N	Duovir-N	No					0
133	700914MMN	Duovir-N	No					0
134	801024DRM	Duovir-N	No					0
135	880524 YM	Tenolam-EFV	No					0
136	760424PJH	Zidolan-N	No					0
137	650127-O-B	Tenolam-EFV	No					0
138	730717AAA	Duovir-N	No					0
139	610505 B-C	Duovir-N	No					0
140	780809 D-J	Tenolam-EFV	No					0

## Sheet: EWI 4 (Paediatric)
	Indicator: Dispensing Practices (EWI 4) - Percentage of paediatric patients picking up mono or dual ARV therapy
	1. Country:		2. Facility:					EWI 4 Target
	3. Data abstraction date(s):		4. Total number of sheets (for paper-based data abstraction only):					Result
						Number of patients in denominator	0
		5. EWI sample start date(YY-MM-DD):
	6. Total number of eligible patients:							Override Text
		7. Data abstractor (name / last name / contact phone):						Please enter 'Yes' or 'No'
No.	Patient ID (note that EWI 4 includes all patients on ART at the facility, including those initiating ART, continuing ART and transferring in on ART)	ART regimen picked-up at baseline pick-up	Mono or Dual Therapy Regimen?					Mono/ Dual (binary)? (1 = Yes, 0 = No)

## Sheet: EWI 5 (Adult)
	Indicator: Virological Suppression (EWI 5) - Percentage of adult patients receiving ART at the site after the first 12 months of ART whose viral load is less than (<) 1000 copies/ml
	1. Country:	CAMEROUN	2. Facility:
	3. Data abstraction date:		4. Total number of sheets (for paper-based data abstraction only):				Number of patients not classified	0					Numerator	0
							Number of valid exclusions	0					Result
		5. EWI sample start date(YY-MM-DD):					Sample size:	0
	6. Total number of patients:						Number of patients in denominator	0
		7. Data abstractor (name / last name / contact phone):
	8. Site required to perform Viral Load Testing?
No.	Patient ID (note that EWI 5 includes all patients on ART at the facility, including those initiating ART, continuing ART and transferring in on ART)	ART initiation date (date of initial ART prescription, or ARV drug pick-up)	"12-month date" (12 months after ART initiation)	Date of transfer out after treatment initiation but before "12-month-date" - if applicable	Date of viral load test between 11 and 15 months on treatment	Viral load test result (copies per mL) is less than 1000 copies/mL or greater than or equal to 1000 copies/mL?			Valid transfer out before "12-month-date"	VL necessary?	Viral load test performed if necessary?	Valid Viral load test date if performed?	Viral load <1000 copes per mL if test performed?	Not Classified

## Sheet: EWI 5 (Paediatric)
	Indicator: Virological Suppression (EWI 5) - Percentage of paediatric patients receiving ART at the site after the first 12 months of ART whose viral load is less than (<) 1000 copies/ml
	1. Country:		2. Facility:
	3. Data abstraction date:		4. Total number of sheets (for paper-based data abstraction only):				Number of patients not classified	0					Numerator	0
							Number of valid exclusions	0					Result
		5. EWI sample start date(YY-MM-DD):					Sample size:	0
	6. Total number of patients:						Number of patients in denominator	0
		7. Data abstractor (name / last name / contact phone):
	8. Site required to perform Viral Load Testing?
No.	Patient ID (note that EWI 5 includes all patients on ART at the facility, including those initiating ART, continuing ART and transferring in on ART)	ART initiation date (date of initial ART prescription, or ARV drug pick-up)	"12-month date" (12 months after ART initiation)	Date of transfer out after treatment initiation but before "12-month-date" - if applicable	Date of viral load test between 11 and 15 months on treatment	Viral load test result (copies per mL) is less than 1000 copies/mL or greater than or equal to 1000 copies/mL?			Valid transfer out before "12-month-date"	VL necessary?	Viral load test performed if necessary?	Valid Viral load test date if performed?	Viral load <1000 copes per mL if test performed?	Not Classified

## Sheet: Summary (Adult)
	Site:
	Country:	CAMEROUN
	Year of Data Abstraction	2014
	ADULT RESULTS
			Result
	EWI 1	On-time Pill Pick-up
	EWI 2	Retention in Care	Green
	EWI 3	Pharmacy Stock-outs	Red
	EWI 4	Dispensing Practices	Green
	EWI 5	Virological Suppression

[truncated: 4 more sheets: Summary (Paediatric), Regimen Table (Adult), Regimen Table (Paediatric), For Supervisors]
