# Supplementary material for: Monitoring HIV Drug Resistance Early Warning Indicators in Cameroon: A Study Following the Revised World Health Organization Recommendations
Source: PLoS One. 2015 Jun 17;10(6):e0129210. doi: 10.1371/journal.pone.0129210 (PMC4471113; doi:10.1371/journal.pone.0129210)
Supplement: S2 Tables — (ZIP) [file pone.0129210.s002.zip › EWI Centre region sites/IAP_centre_HGOPY_CTA.xls]

## Sheet: EWI 1 (Adult)
	Indicator: On-time Pill Pick-up (EWI 1) - Percentage of ART patients picking up all prescribed ARV drugs on time																EWI 1 targets
																	≥ 95%
	1. Country:	CAMEROUN	2. Facility:	CTA HGOPY													85-94%		Sample size by annual number of eligible patients
	3. Data abstraction date(s):	2014-02-18	4. Total number of sheets (for paper-based data abstraction only):	6			Number of patients not classified	#VALUE!									<85%		Annual number of eligible patients at the site		Number to be sampled at the site (sample size)
							Number of patients in denominator	0								EWI 1 score for this site			1	75	All
		5. EWI sample start date(YY-MM-DD):	2013-06-01																76	110	75
	6. Total number of eligible patients:	120					8. Required minimum sample size:	100	If using printed abstraction sheet, then refer to EWI Guidance document for required minimum sample size.										111	199	100
		7. Data abstractor (name / last name / contact phone):	NKWERENI ANGELE ANNETTE 77129525																200	250	110
																			251	299	120
No.	Patient ID (note that EWI 1 includes all patients on ART at the facility, including those initiating ART, continuing ART and transferring in on ART)	Baseline pick-up (the date of the first ARV drug pick-up after the "EWI sample start date", #5 above)	ART regimen picked up at "baseline pick-up" (ARV drugs as recorded on pharmacy record)	Number of days of ART picked up at "baseline pick-up" - if needed, calculate from pill number and strength (mg) and pills/day using Conversion Calculator; or record in previous column.	Number of days ART remnant - if recorded and applicable.	Pick-up 1 (date of first ARV drug pick-up after "baseline pick-up") - enter date of pick-up of new regimen if it was changed after the baseline pick-up date	Date of transfer out after "baseline pick-up" - if applicable	Date of death after "baseline pick-up" - if applicable	Date of ART stop without restart after "baseline pick-up" - if applicable		Run-out date 1 (date at which the ARV drugs picked up at "baseline pick-up" are expected to run out)	Earliest date of transfer, death or stop	Transfer out, death or stop date before "run-out date 1"	Not on-time for "pick-up 1"	No late pickups (blank if transfer, death or stop before "run-out date 1"; 1 if no late pick-ups; 0 if at least one late pick-up)	Patient not classified			300	350	130
1	BIP/LODI/12	2013-06-03	Azt - Lami-nvp	30Jrs	NA (NON APPLICABLE)	2013-07-02					#VALUE!	none	#VALUE!	#VALUE!	#VALUE!	#VALUE!			351	400	135
2	159/09	2013-06-03	F+C-+df cp/R	30Jrs	NA	2013-07-03					#VALUE!	none	#VALUE!	#VALUE!	#VALUE!	#VALUE!			401	450	140
3	Awo/su	2013-06-05	Azt - Lami-nvp	30Jrs	NA	2013-07-04					#VALUE!	none	#VALUE!	#VALUE!	#VALUE!	#VALUE!			451	550	145
4	NZA/Eri	2013-06-03	Azt - Lami-Efv600	30Jrs	NA	2013-07-16					#VALUE!	none	#VALUE!	#VALUE!	#VALUE!	#VALUE!			551	700	155
5	220/2010	2013-06-05	Azt - Lami-nvp	30Jrs	NA	2013-07-04					#VALUE!	none	#VALUE!	#VALUE!	#VALUE!	#VALUE!			701	850	160
6	078/2010	2013-06-05	Azt - Lami-nvp	30Jrs	NA	2013-06-27					#VALUE!	none	#VALUE!	#VALUE!	#VALUE!	#VALUE!			851	1600	175
7	Tso/I(aff)	2013-06-06	Azt - Lami-nvp	30Jrs	NA	2013-07-08					#VALUE!	none	#VALUE!	#VALUE!	#VALUE!	#VALUE!			1601	2150	180
8	Zou/JUM	2013-06-06	Azt - Lami-hvp	30Jrs	NA	2013-07-05					#VALUE!	none	#VALUE!	#VALUE!	#VALUE!	#VALUE!			2151	4340	200
9	19/2012	2013-06-06	Azt - Lami-nvp	30Jrs	NA	2013-07-08					#VALUE!	none	#VALUE!	#VALUE!	#VALUE!	#VALUE!			4341	5670	210
10	288/2011	2013-06-06	TDF-Lami-Alu	30Jrs	NA	2013-07-17					#VALUE!	none	#VALUE!	#VALUE!	#VALUE!	#VALUE!			5671	10000	215
11	258/2011	2013-06-06	TDF-Lami-Alu	30Jrs	NA	2013-07-08					#VALUE!	none	#VALUE!	#VALUE!	#VALUE!	#VALUE!			>10000		Consult WHO
12	MEL/Emi/PIRE	2013-06-06	TDF-Lami-Alu	30Jrs	NA	2013-06-09					#VALUE!	none	#VALUE!	#VALUE!	#VALUE!	#VALUE!
13	HOU/Chir	2013-06-07	Azt - Lami-nvp	14Jrs	NA	2013-07-27					#VALUE!	none	#VALUE!	#VALUE!	#VALUE!	#VALUE!
14	27/2013	2013-06-07	TDF-Lami-Ef600	30Jrs	NA	2013-07-07					#VALUE!	none	#VALUE!	#VALUE!	#VALUE!	#VALUE!
15	MBA/FRA	2013-06-10	Azt - Lami-nvp	30Jrs	NA	2013-07-09					#VALUE!	none	#VALUE!	#VALUE!	#VALUE!	#VALUE!
16	MVO/GAB	2013-06-10	Azt - Lami-nvp	30Jrs	NA	2013-07-11					#VALUE!	none	#VALUE!	#VALUE!	#VALUE!	#VALUE!
17	219/11	2013-06-10	Azt - Lami-nvp	30Jrs	NA	2013-07-09					#VALUE!	none	#VALUE!	#VALUE!	#VALUE!	#VALUE!
18	226/12	2013-06-10	TDF - Lami-nvp	30Jrs	NA	2013-07-11					#VALUE!	none	#VALUE!	#VALUE!	#VALUE!	#VALUE!
19	182/12	2013-06-10	Azt - Lami-nvp	30Jrs	NA	2013-07-15					#VALUE!	none	#VALUE!	#VALUE!	#VALUE!	#VALUE!
20	Nit/DAR	2013-06-10	Azt-Lami-Aluvia	30Jrs	NA	2013-07-09					#VALUE!	none	#VALUE!	#VALUE!	#VALUE!	#VALUE!
21	104/10	2013-06-10	Azt-Lami-Aluvia	30Jrs	NA	2013-07-11					#VALUE!	none	#VALUE!	#VALUE!	#VALUE!	#VALUE!
22	223/11	2013-06-10	Azt-Lami-nvp	30Jrs	NA	2013-07-05					#VALUE!	none	#VALUE!	#VALUE!	#VALUE!	#VALUE!
23	17/2010	2013-06-11	Azt - Lami-nvp	30Jrs	NA	2013-07-15					#VALUE!	none	#VALUE!	#VALUE!	#VALUE!	#VALUE!
24	178/2009	2013-06-11	TDF - Lami-aluvia	30Jrs	NA	2013-07-09					#VALUE!	none	#VALUE!	#VALUE!	#VALUE!	#VALUE!
25	041/2013	2013-06-11	TDF - Lami-nvp	14Jrs	NA	2013-07-03					#VALUE!	none	#VALUE!	#VALUE!	#VALUE!	#VALUE!
26	088/2013	2013-06-14	TDF - Lami-nvp	14Jrs	NA	2013-07-01					#VALUE!	none	#VALUE!	#VALUE!	#VALUE!	#VALUE!
27	103/2013	2013-06-11	TDF - Lami-nvp	30Jrs	NA	2013-07-09					#VALUE!	none	#VALUE!	#VALUE!	#VALUE!	#VALUE!
28	NKA/NAH	2013-06-12	Azt - Lami-nvp	30Jrs	NA	2013-07-11					#VALUE!	none	#VALUE!	#VALUE!	#VALUE!	#VALUE!
29	MAF/Rit	2013-06-12	TDF - Lami-aluvia	30Jrs	NA	2013-07-01					#VALUE!	none	#VALUE!	#VALUE!	#VALUE!	#VALUE!
30	018/2011	2013-06-12	TDF - Lami-nvp	30Jrs	NA	2013-07-11					#VALUE!	none	#VALUE!	#VALUE!	#VALUE!	#VALUE!
31	BIN/flo	2013-06-12	TDF - Lami-nvp	30Jrs	NA	2013-07-11					#VALUE!	none	#VALUE!	#VALUE!	#VALUE!	#VALUE!
32	095/2013	2013-06-21	Azt - Lami-nvp	30Jrs	NA	2013-07-23					#VALUE!	none	#VALUE!	#VALUE!	#VALUE!	#VALUE!
33	030/2013	2013-06-12	Azt - Lami-nvp	30Jrs	NA	2013-07-09					#VALUE!	none	#VALUE!	#VALUE!	#VALUE!	#VALUE!
34	212/13	2013-06-13	Azt - Lami-nvp	30Jrs	NA	2013-07-11					#VALUE!	none	#VALUE!	#VALUE!	#VALUE!	#VALUE!
35	Doh/ste	2013-06-13	Azt - Lami-nvp	30Jrs	NA	2013-07-17					#VALUE!	none	#VALUE!	#VALUE!	#VALUE!	#VALUE!
36	Eto/ti	2013-06-13	Duo - kaletra	30Jrs	NA	2013-07-15					#VALUE!	none	#VALUE!	#VALUE!	#VALUE!	#VALUE!
37	Ores/ABA	2013-06-13	Azt - Lami-nvp	30Jrs	NA	2013-06-11					#VALUE!	none	#VALUE!	#VALUE!	#VALUE!	#VALUE!
38	208/12	2013-06-13	Azt - Lami-nvp	30Jrs	NA	2013-07-11					#VALUE!	none	#VALUE!	#VALUE!	#VALUE!	#VALUE!
39	073/12	2013-06-13	Azt - Lami-nvp	30Jrs	NA	2013-07-12					#VALUE!	none	#VALUE!	#VALUE!	#VALUE!	#VALUE!
40	Ani/cha/PTRE	2013-06-13	Azt - Lami-nvp	30Jrs	NA	2013-07-11					#VALUE!	none	#VALUE!	#VALUE!	#VALUE!	#VALUE!
41	NEM/bi	2013-06-14	Azt - Lami-nvp	30Jrs	NA	2013-07-15					#VALUE!	none	#VALUE!	#VALUE!	#VALUE!	#VALUE!
42	NDZ/PAU/11	2013-06-14	Azt - Lami-nvp	30Jrs	NA	2013-07-12					#VALUE!	none	#VALUE!	#VALUE!	#VALUE!	#VALUE!
43	266/11	2013-06-14	TDF - Lami-aluvia	30Jrs	NA	2013-07-11					#VALUE!	none	#VALUE!	#VALUE!	#VALUE!	#VALUE!
44	184/10	2013-06-14	TDF - Lami-aluvia	30Jrs	NA	1900-01-12					#VALUE!	none	#VALUE!	#VALUE!	#VALUE!	#VALUE!
45	05/2013	2013-06-17	Azt - Lami-nvp	30Jrs	NA	2013-07-26					#VALUE!	none	#VALUE!	#VALUE!	#VALUE!	#VALUE!
46	087/2008	2013-06-17	Azt - Lami-nvp	14Jrs	NA	2013-07-01					#VALUE!	none	#VALUE!	#VALUE!	#VALUE!	#VALUE!
47	090/2013	2013-06-17	Azt - Lami-nvp	30Jrs	NA	2013-07-17					#VALUE!	none	#VALUE!	#VALUE!	#VALUE!	#VALUE!
48	REF/Sil/PTNE	2013-06-17	Azt - Lami-nvp	30Jrs	NA	2013-07-18					#VALUE!	none	#VALUE!	#VALUE!	#VALUE!	#VALUE!
49	RAN/Vir	2013-06-17	Azt - Lami-kaletra	30Jrs	NA	2013-07-18					#VALUE!	none	#VALUE!	#VALUE!	#VALUE!	#VALUE!
50	179/11	2013-06-17	Azt - Lami-nvp	30Jrs	NA	2013-07-17					#VALUE!	none	#VALUE!	#VALUE!	#VALUE!	#VALUE!
51	114/2013	2013-06-17	TDF-Lami-nvp	30Jrs	NA	2013-07-16					#VALUE!	none	#VALUE!	#VALUE!	#VALUE!	#VALUE!
52	052/2013	2013-06-18	TDF-Lami-nvp	14Jrs	NA	2013-07-03					#VALUE!	none	#VALUE!	#VALUE!	#VALUE!	#VALUE!
53	041/2009	2013-06-18	Azt - Lami-nvp	30Jrs	NA	2013-07-09					#VALUE!	none	#VALUE!	#VALUE!	#VALUE!	#VALUE!
54	203/11	2013-06-18	Azt - Lami-nvp	30Jrs	NA	2013-07-16					#VALUE!	none	#VALUE!	#VALUE!	#VALUE!	#VALUE!
55	051/2013	2013-06-18	Azt - Lami-nvp	30Jrs	NA	2013-07-16					#VALUE!	none	#VALUE!	#VALUE!	#VALUE!	#VALUE!
56	HOU/JUM	2013-06-18	Azt - Lami-nvp	30Jrs	NA	2013-07-08					#VALUE!	none	#VALUE!	#VALUE!	#VALUE!	#VALUE!
57	TAT/BAB	2013-06-13	Azt - Lami-nvp	30Jrs	NA	2013-07-22					#REF!	none	#REF!	#REF!	#REF!	#REF!
58	186/12	2013-06-18	TDF - Lami-aluvia	30Jrs	NA	2013-07-17					#REF!	none	#REF!	#REF!	#REF!	#REF!
59	09/2013	2013-06-18	Azt - Lami-nvp	30Jrs	NA	2013-07-16					#REF!	none	#REF!	#REF!	#REF!	#REF!
60	032/11	2013-06-19	TDF - Lami-aluvia	30Jrs	NA	2013-07-22					#REF!	none	#REF!	#REF!	#REF!	#REF!
61	086/2013	2013-06-19	TDF - Lami-nvp	14Jrs	NA	2013-07-03					#REF!	none	#REF!	#REF!	#REF!	#REF!
62	Gho/LES	2013-06-19	Azt - Lami-nvp	30Jrs	NA	2013-07-18					#REF!	none	#REF!	#REF!	#REF!	#REF!
63	192/09	2013-06-19	TDF- lami nvp	30Jrs	NA	2013-07-18					#VALUE!	none	#VALUE!	#VALUE!	#VALUE!	#VALUE!
64	Bil/Nat/U	2013-06-19	Azt - Lami-nvp	30Jrs	NA	2013-07-22					#VALUE!	none	#VALUE!	#VALUE!	#VALUE!	#VALUE!
65	ALE/Bla	2013-06-19	Azt - Lami-nvp	30Jrs	NA	2013-07-17					#REF!	none	#REF!	#REF!	#REF!	#REF!
66	326/2010	2013-06-19	Azt - Lami-nvp	30Jrs	NA	2013-07-18					#REF!	none	#REF!	#REF!	#REF!	#REF!
67	DJO/Din	2013-06-19	Azt - Lami-nvp	30Jrs	NA	2013-07-24					#REF!	none	#REF!	#REF!	#REF!	#REF!
68	TAtDAN	2013-06-19	Azt - Lami-nvp	30Jrs	NA	2013-07-16					#REF!	none	#REF!	#REF!	#REF!	#REF!
69	031/2013	2013-06-19	Azt - Lami-nvp	30Jrs	NA	2013-07-18					#REF!	none	#REF!	#REF!	#REF!	#REF!
70	070/2013	2013-06-19	TDF - lami -nvp	30Jrs	NA	2013-07-19					#REF!	none	#REF!	#REF!	#REF!	#REF!
71	042/2013	2013-06-20	Azt - Lami-nvp	14Jrs	NA	2013-07-03					#REF!	none	#REF!	#REF!	#REF!	#REF!
72	266/12	2013-06-20	Azt - Lami-nvp	14Jrs	NA	2013-07-04					#REF!	none	#REF!	#REF!	#REF!	#REF!
73	235/11	2013-06-20	Azt - Lami-nvp	30Jrs	NA	2013-07-23					#REF!	none	#REF!	#REF!	#REF!	#REF!
74	331/2010	2013-06-20	TDF - lami nvp	30Jrs	NA	2013-07-05					#REF!	none	#REF!	#REF!	#REF!	#REF!
75	07/2013	2013-06-20	Azt - Lami-nvp	30Jrs	NA	2013-07-19					#REF!	none	#REF!	#REF!	#REF!	#REF!
76	085/2013	2013-06-20	Azt - Lami-nvp	14Jrs	NA	2013-07-03					#REF!	none	#REF!	#REF!	#REF!	#REF!
77	Nta/NDD/PME	2013-06-20	Azt - Lami-nvp	30Jrs	NA	2013-07-19					#REF!	none	#REF!	#REF!	#REF!	#REF!
78	109/2013	2013-06-20	TDF - lami nvp	30Jrs	NA	2013-07-19					#REF!	none	#REF!	#REF!	#REF!	#REF!
79	067/2013	2013-06-20	TDF - lami nvp	30Jrs	NA	2013-07-19					#REF!	none	#REF!	#REF!	#REF!	#REF!
80	095/2011	2013-06-20	Azt - Lami-nvp	30Jrs	NA	2013-07-18					#VALUE!	none	#VALUE!	#VALUE!	#VALUE!	#VALUE!
81	071/2013	2013-06-20	Azt - Lami-nvp	30Jrs	NA	2013-07-19					#VALUE!	none	#VALUE!	#VALUE!	#VALUE!	#VALUE!
82	213/09	2013-06-21	Azt - Lami-nvp	30Jrs	NA	2013-07-31					#VALUE!	none	#VALUE!	#VALUE!	#VALUE!	#VALUE!
83	Eyo/KEV	2013-06-22	Azt - Lami-nvp	14Jrs	NA	2013-07-03					#VALUE!	none	#VALUE!	#VALUE!	#VALUE!	#VALUE!
84	NKO/Mah	2013-06-23	Azt - Lami-nvp	30Jrs	NA	2013-07-22					#VALUE!	none	#VALUE!	#VALUE!	#VALUE!	#VALUE!
85	51/2011	2013-06-24	Azt - Lami-nvp	14Jrs	NA	2013-07-03					#VALUE!	none	#VALUE!	#VALUE!	#VALUE!	#VALUE!
86	Hil/zo1	2013-06-25	Azt - Lami-nvp	14Jrs	NA	2013-07-30					#VALUE!	none	#VALUE!	#VALUE!	#VALUE!	#VALUE!
87	179/09	2013-06-26	Azt - Lami-nvp	30Jrs	NA	2013-07-22					#VALUE!	none	#VALUE!	#VALUE!	#VALUE!	#VALUE!
88	079/11	2013-06-27	Azt - Lami-nvp	30Jrs	NA	2013-07-18					#VALUE!	none	#VALUE!	#VALUE!	#VALUE!	#VALUE!
89	075/10	2013-06-28	Azt - Lami-nvp	30Jrs	NA	2013-07-19					#VALUE!	none	#VALUE!	#VALUE!	#VALUE!	#VALUE!
90	09713	2013-06-29	Atz - lami -nvp	30Jrs	NA	2013-07-17					#VALUE!	none	#VALUE!	#VALUE!	#VALUE!	#VALUE!
91	062/13	2013-06-30	TDF - Lami-EFV600	30Jrs	NA	2013-07-18					#VALUE!	none	#VALUE!	#VALUE!	#VALUE!	#VALUE!
92	315/11	2013-07-01	Atz - Lami-nvp	14Jrs	NA	2013-07-08					#VALUE!	none	#VALUE!	#VALUE!	#VALUE!	#VALUE!
93	102/2012	2013-07-02	TDF - Lami-nvp	30Jrs	NA	2013-07-22					#VALUE!	none	#VALUE!	#VALUE!	#VALUE!	#VALUE!
94	091/11	2013-07-03	TDF - lami nvp	30Jrs	NA	2013-07-22					#VALUE!	none	#VALUE!	#VALUE!	#VALUE!	#VALUE!
95	NKO/syl	2013-07-04	TDF - Lami-nvp	30Jrs	NA	2013-07-23					#VALUE!	none	#VALUE!	#VALUE!	#VALUE!	#VALUE!
96	109fs1/MAR	2013-07-05	Azt - Lami-nvp	30Jrs	NA	2013-07-23					#VALUE!	none	#VALUE!	#VALUE!	#VALUE!	#VALUE!
97	112/2013	2013-07-06	TDF - Lami-nvp	30Jrs	NA	2013-07-22					#VALUE!	none	#VALUE!	#VALUE!	#VALUE!	#VALUE!
98	ASS/ABA	2013-07-07	Azt - lami nvp	30Jrs	NA	2013-07-25					#VALUE!	none	#VALUE!	#VALUE!	#VALUE!	#VALUE!
99	AFC/Mis	2013-07-08	Azt - lami nvp	30Jrs	NA	2013-07-19					#VALUE!	none	#VALUE!	#VALUE!	#VALUE!	#VALUE!
100	158/2010	2013-07-09	Azt - Lami-nvp	30Jrs	NA	2013-07-24					#VALUE!	none	#VALUE!	#VALUE!	#VALUE!	#VALUE!
101	099/2013	2013-07-10	Azt - Lami-nvp	30Jrs	NA	2013-07-24					#VALUE!	none	#VALUE!	#VALUE!	#VALUE!	#VALUE!
102	055/2013	2013-07-11	TDF - Lami-nvp	30Jrs	NA	2013-07-25					#VALUE!	none	#VALUE!	#VALUE!	#VALUE!	#VALUE!
103	068/2013	2013-07-12	TDF - Lami-nvp	14Jrs	NA	2013-07-26					#VALUE!	none	#VALUE!	#VALUE!	#VALUE!	#VALUE!
104	105/2013	2013-07-13	Azt - Lami-nvp	30Jrs	NA	2013-07-30					#VALUE!	none	#VALUE!	#VALUE!	#VALUE!	#VALUE!
105	022/2013	2013-07-14	TDF - Lami-nvp	30Jrs	NA	2013-07-26					#VALUE!	none	#VALUE!	#VALUE!	#VALUE!	#VALUE!
106	049/2013	2013-07-15	Azt - Lami-nvp	30Jrs	NA	2013-07-26					#VALUE!	none	#VALUE!	#VALUE!	#VALUE!	#VALUE!
107	056/13	2013-06-28	TDF - Lami-EFV600	30Jrs	NA	2013-07-30					#VALUE!	none	#VALUE!	#VALUE!	#VALUE!	#VALUE!
108	FAN/IRE	2013-06-26	Azt - Lami-nvp	30Jrs	NA	2013-07-29					#VALUE!	none	#VALUE!	#VALUE!	#VALUE!	#VALUE!
109	017/2013	2013-06-26	TDF - Lami-nvp	30Jrs	NA	2013-07-25					#VALUE!	none	#VALUE!	#VALUE!	#VALUE!	#VALUE!
110	159/11	2013-06-27	TDF - Lami-nvp	30Jrs	NA	2013-07-26					#VALUE!	none	#VALUE!	#VALUE!	#VALUE!	#VALUE!
111	070/11	2013-06-27	TDF - Lami-nvp	30Jrs	NA	2013-07-26					#VALUE!	none	#VALUE!	#VALUE!	#VALUE!	#VALUE!
112	MBA/MAR/13	2013-06-27	Azt - Lami-nvp	30Jrs	NA	2013-07-30					#VALUE!	none	#VALUE!	#VALUE!	#VALUE!	#VALUE!
113	029/11	2013-06-27	Azt - Lami-nvp	30Jrs	NA	2013-07-26					#VALUE!	none	#VALUE!	#VALUE!	#VALUE!	#VALUE!
114	0116/11	2013-06-25	TDF - Lami-nvp	30Jrs	NA	2013-07-05					#VALUE!	none	#VALUE!	#VALUE!	#VALUE!	#VALUE!
115	KEN/VAL	2013-06-25	Azt - Lami-nvp	30Jrs	NA	2013-07-30					#VALUE!	none	#VALUE!	#VALUE!	#VALUE!	#VALUE!
116	104/2013	2013-06-25	TDF - Lami-nvp	30Jrs	NA	2013-07-29					#VALUE!	none	#VALUE!	#VALUE!	#VALUE!	#VALUE!
117	119/2013	2013-06-25	TDF - Lami-nvp	14Jrs	NA	2013-07-08					#VALUE!	none	#VALUE!	#VALUE!	#VALUE!	#VALUE!
118	FON/INE	2013-06-25	Azt - Lami-nvp	30Jrs	NA	2013-07-24					#VALUE!	none	#VALUE!	#VALUE!	#VALUE!	#VALUE!
119	106/2013	2013-06-26	TDF - Lami-nvp	30Jrs	NA	2013-07-23					#VALUE!	none	#VALUE!	#VALUE!	#VALUE!	#VALUE!
120	108/2013	2013-06-24	TDF - Lami-nvp	14Jrs	NA	2013-07-08					#VALUE!	none	#VALUE!	#VALUE!	#VALUE!	#VALUE!

## Sheet: EWI 1 (Paediatric)
	Indicator: On-time Pill Pick-up (EWI 1) - Percentage of ART patients picking up all prescribed ARV drugs on time																										EWI 1 targets
																											≥ 95%
	1. Country:		2. Facility:																								85-94%		Sample size by annual number of eligible patients
	3. Data abstraction date(s):		4. Total number of sheets (for paper-based data abstraction only):				Number of patients not classified																				<85%		Annual number of eligible patients at the site		Number to be sampled at the site (sample size)
							Number of patients in denominator																			EWI 1 score for this site			1	75	All
		5. EWI sample start date (YY-MM-DD):																											76	110	75
	6. Total number of eligible patients:						8. Required minimum sample size:		If using printed abstraction sheet, then refer to EWI Guidance document for required minimum sample size.																				111	199	100
		7. Data abstractor (name / last name / contact phone):																											200	250	110
																													251	299	120
No.	Patient ID (note that EWI 1 includes all patients on ART at the facility, including those initiating ART, continuing ART and transferring in on ART)	Baseline pick-up (the date of the first ARV drug pick-up after the "EWI sample start date", #5 above)	ART regimen picked up at "baseline pick-up" (ARV drugs as recorded on medical or pharmacy record) - if facility uses codes for standard ART regimens, enter them; if facility uses a code for non-standard regimens (e.g. "other", "1e", etc) enter the complete list of ARV drugs. - if number of days of ART is not in record (see next column), can record ARV drugs, pill number and strength (mg) and pill…	Number of days of ART picked up at "baseline pick-up" (calculated)	MEDICINE 1 Number of days of medicine 1 picked up at "baseline pick-up" (enter directly here OR enter data in BOTH the "Amount picked up" and "Daily dose" columns)	MEDICINE 1 Amount picked up (number of pills for solids or number of ml for liquids; if there are remnant pills, please add them here, but remnant liquids should be discarded)	MEDICINE 1 Daily dose (number of pills for solids or number of ml for liquids)	MEDICINE 2 Number of days of medicine 2 picked up at "baseline pick-up" (enter directly here OR enter data in BOTH the "Amount picked up" and "Daily dose" columns)	MEDICINE 2 Amount picked up (number of pills for solids or number of ml for liquids; if there are remnant pills, please add them here, but remnant liquids should be discarded)	MEDICINE 2 Daily dose (number of pills for solids or number of ml for liquids)	MEDICINE 3 Number of days of medicine 3 picked up at "baseline pick-up" (enter directly here OR enter data in BOTH the "Amount picked up" and "Daily dose" columns)	MEDICINE 3 Amount picked up (number of pills for solids or number of ml for liquids; if there are remnant pills, please add them here, but remnant liquids should be discarded)	MEDICINE 3 Daily dose (number of pills for solids or number of ml for liquids)	Pick-up 1 (date of first ARV drug pick-up after "baseline pick-up") - enter date of pick-up of new regimen if it was changed after the baseline pick-up date	Date of transfer out after "baseline pick-up" - if applicable	Date of death after "baseline pick-up" - if applicable	Date of ART stop without restart after "baseline pick-up" - if applicable	Medicine 1 Days picked up	Medicine 2 Days picked up	Medicine 3 Days picked up	Run-out date 1 (date at which the ARV drugs picked up at "baseline pick-up" are expected to run out)	Earliest date of transfer, death or stop	Transfer out, death or stop date before "run-out date 1"	Not on-time for "pick-up 1"	No late pickups (blank if transfer, death or stop before "run-out date 1"; 1 if no late pick-ups; 0 if at least one late pick-up)	Patient not classified			300	350	130
																													351	400	135
																													401	450	140
																													451	550	145
																													551	700	155
																													701	850	160
																													851	1600	175
																													1601	2150	180
																													2151	4340	200
																													4341	5670	210
																													5671	10000	215
																													>10000		Consult WHO

## Sheet: EWI 2 (Adult & Paediatric)
	Indicator: Retention in Care (EWI 2) - Percentage of adults and children known to be alive and on treatment 12 months after initiation of ART
	1. Country:	CAMEROUN	2. Facility:	CTA HGOPY
	3. Data abstraction date(s):	2014-02-20	4. Total number of sheets (for paper-based data abstraction only):
		5. EWI sample start date (YY-MM-DD):	2012-10-01
	6. Total number of patients:
		7. Data abstractor (name / last name / contact phone):	NKWERENI ANGELE ANNETTE 77129525
	UNGASS #24 / PEPFAR #T1.3.D / Global Fund Impact #HIV-I3 Site Result
	Numerator	1.2
	Denominator	1.2
	Site Result	1

## Sheet: EWI 3 (Adult)
	Indicator: Drug supply continuity (EWI 3) - Percentage of months in a designated year in which there where NO ARV drug stock-outs																			Stock-out summary
															EWI 3 target		1			No stock-outs	0
	1. Country:	CAMEROUN				2. Facility:	CTA HGOPY								EWI 3 score at this site		0.75			One or more stock-outs	1
	3. Data abstraction date:			4. Total number of sheets (paper-based abstraction):
															X
	5. Reporting Period:
			6. Data abstractor (name / last name / contact phone):	NKWERENI ANGELE ANNETTE 77129525
	For each ARV drug routinely used at the site, enter an "X" from the drop-down menu for each month in which there was at least one stock-out of ANY ARV drug routinely used at this site. List each ARV drug routinely used at the site, even if no stockouts of a drug occurred during the designated time period.
No.	Antiretroviral drug	Oct.2012	Nov.2012	Dec.2012	Jan.2013	Feb.2013	Mar.2013	Apr.2013	May 2013	Jun.2013	Jul.2013	Aug.2013	Sep.2013	Stock-out summary for the year	Number of months with at least one stock-out		Not classified (1, 0 or blank)
1	EFAVIRENZ 600										X	X		One or more stock-outs	2		0
2	EFAVIRENZ sirop										X	X		One or more stock-outs	2		0
3	LAMIVUDINE 150mg										X	X		One or more stock-outs	2		0
4	TENOFOVIR 300mg										X		X	One or more stock-outs	2		0
5	NVP sirop											X		One or more stock-outs	1		0
6	FTC cp												X	One or more stock-outs	1		0
7	ZIDO sp												X	One or more stock-outs	1		0
8	DDI												X	One or more stock-outs	1		0
9	LAMI sp												X	One or more stock-outs	1		0
10	ABC sp												X	One or more stock-outs	1		0
	number per month	0	0	0	0	0	0	0	0	0	4	4	6

## Sheet: EWI 3 (Paediatric)
	Indicator: Drug supply continuity (EWI 3) - Percentage of months in a designated year in which there where NO ARV drug stock-outs																			Stock-out summary
															EWI 3 target		1			No stock-outs	0
	1. Country:					2. Facility:									EWI 3 score at this site					One or more stock-outs	1
	3. Data abstraction date:			4. Total number of sheets (paper-based abstraction):
															X
	5. Reporting Period:
			6. Data abstractor (name / last name / contact phone):
	For each ARV drug routinely used at the site, enter an "X" from the drop-down menu for each month in which there was at least one stock-out of ANY ARV drug routinely used at this site. List each ARV drug routinely used at the site, even if no stockouts of a drug occurred during the designated time period.
No.	Antiretroviral drug	Oct.2012	Nov.2012	Dec.2012	Jan.2013	Feb.2013	Mar.2013	Apr.2013	May 2013	Jun.2013	Jul.2013	Aug.2013	Sep.2013	Stock-out summary for the year	Number of months with at least one stock-out		Not classified (1, 0 or blank)
	number per month	0	0	0	0	0	0	0	0	0	0	0	0

## Sheet: EWI 4 (Adult)
	Indicator: Dispensing Practices (EWI 4) - Percentage of adult patients picking up mono or dual ARV therapy
	1. Country:	CAMEROUN	2. Facility:	CTA HGOPY				EWI 4 Target
	3. Data abstraction date(s):	2014-02-18	4. Total number of sheets (for paper-based data abstraction only):					Result	#REF!
						Number of patients in denominator	#REF!
		5. EWI sample start date(YY-MM-DD):	2013-06-01
	6. Total number of eligible patients:	120						Override Text
		7. Data abstractor (name / last name / contact phone):	NKWERENI ANGELE ANNETTE 77129525					Please enter 'Yes' or 'No'
No.	Patient ID (note that EWI 4 includes all patients on ART at the facility, including those initiating ART, continuing ART and transferring in on ART)	ART regimen picked-up at baseline pick-up	Mono or Dual Therapy Regimen?					Mono/ Dual (binary)? (1 = Yes, 0 = No)
1	BIP/LODI/12	Azt - Lami-nvp	No					0
2	159/09	F+C-+df cp/R	No					0
3	Awo/su	Azt - Lami-nvp	No					0
4	NZA/Eri	Azt - Lami-Efv600	No					0
5	220/2010	Azt - Lami-nvp	No					0
6	078/2010	Azt - Lami-nvp	No					0
7	Tso/I(aff)	Azt - Lami-nvp	No					0
8	Zou/JUM	Azt - Lami-hvp	No					0
9	19/2012	Azt - Lami-nvp	No					0
10	288/2011	TDF-Lami-Alu	No					0
11	258/2011	TDF-Lami-Alu	No					0
12	MEL/Emi/PIRE	TDF-Lami-Alu	No					0
13	HOU/Chir	Azt - Lami-nvp	No					0
14	27/2013	TDF-Lami-Ef600	No					0
15	MBA/FRA	Azt - Lami-nvp	No					0
16	MVO/GAB	Azt - Lami-nvp	No					0
17	219/11	Azt - Lami-nvp	No					0
18	226/12	TDF - Lami-nvp	No					0
19	182/12	Azt - Lami-nvp	No					0
20	Nit/DAR	Azt-Lami-Aluvia	No					0
21	104/10	Azt-Lami-Aluvia	No					0
22	223/11	Azt-Lami-nvp	No					0
23	17/2010	Azt - Lami-nvp	No					0
24	178/2009	TDF - Lami-aluvia	No					0
25	041/2013	TDF - Lami-nvp	No					0
26	088/2013	TDF - Lami-nvp	No					0
27	103/2013	TDF - Lami-nvp	No					0
28	NKA/NAH	Azt - Lami-nvp	No					0
29	MAF/Rit	TDF - Lami-aluvia	No					0
30	018/2011	TDF - Lami-nvp	No					0
31	BIN/flo	TDF - Lami-nvp	No					0
32	095/2013	Azt - Lami-nvp	No					0
33	030/2013	Azt - Lami-nvp	No					0
34	212/13	Azt - Lami-nvp	No					0
35	Doh/ste	Azt - Lami-nvp	No					0
36	Eto/ti	Duo - kaletra	No					0
37	Ores/ABA	Azt - Lami-nvp	No					0
38	208/12	Azt - Lami-nvp	No					0
39	073/12	Azt - Lami-nvp	No					0
40	Ani/cha/PTRE	Azt - Lami-nvp	No					0
41	NEM/bi	Azt - Lami-nvp	No					0
42	NDZ/PAU/11	Azt - Lami-nvp	No					0
43	266/11	TDF - Lami-aluvia	No					0
44	184/10	TDF - Lami-aluvia	No					0
45	05/2013	Azt - Lami-nvp	No					0
46	087/2008	Azt - Lami-nvp	No					0
47	090/2013	Azt - Lami-nvp	No					0
48	REF/Sil/PTNE	Azt - Lami-nvp	No					0
49	RAN/Vir	Azt - Lami-kaletra	No					0
50	179/11	Azt - Lami-nvp	No					0
51	114/2013	TDF-Lami-nvp	No					0
52	052/2013	TDF-Lami-nvp	No					0
53	041/2009	Azt - Lami-nvp	No					0
54	203/11	Azt - Lami-nvp	No					0
55	051/2013	Azt - Lami-nvp	No					0
56	HOU/JUM	Azt - Lami-nvp	No					0
57	TAT/BAB	Azt - Lami-nvp	No					0
58	186/12	TDF - Lami-aluvia	No					0
59	09/2013	Azt - Lami-nvp	No					0
60	032/11	TDF - Lami-aluvia	No					0
61	086/2013	TDF - Lami-nvp	No					0
62	Gho/LES	Azt - Lami-nvp	No					0
63	192/09	TDF- lami nvp	No					0
64	Bil/Nat/U	Azt - Lami-nvp	No					0
65	326/2010	Azt - Lami-nvp	No					0
66	DJO/Din	Azt - Lami-nvp	No					0
67	TAtDAN	Azt - Lami-nvp	No					0
68	031/2013	Azt - Lami-nvp	No					0
69	070/2013	Azt - Lami-nvp	No					0
70	042/2013	TDF - lami -nvp	No					0
71	266/12	Azt - Lami-nvp	No					0
72	235/11	Azt - Lami-nvp	No					0
73	331/2010	Azt - Lami-nvp	No					0
#REF!	07/2013	#REF!	No					0
75	085/2013	TDF - lami nvp	No					0
76	Nta/NDD/PME	Azt - Lami-nvp	No					0
77	109/2013	Azt - Lami-nvp	No					0
78	067/2013	TDF - lami nvp	No					0
79	095/2011	TDF - lami nvp	No					0
#REF!	#REF!	Azt - Lami-nvp	No					0
81	071/2013	Azt - Lami-nvp	No					0
82	213/09	Azt - Lami-nvp	No					0
83	Eyo/KEV	Azt - Lami-nvp	No					0
84	NKO/Mah	Azt - Lami-nvp	No					0
85	51/2011	Azt - Lami-nvp	No					0
86	Hil/zo1	Azt - Lami-nvp	No					0
87	179/09	Azt - Lami-nvp	No					0
88	079/11	Azt - Lami-nvp	No					0
89	075/10	Azt - Lami-nvp	No					0
90	09713	Atz - lami -nvp	No					0
91	062/13	TDF - Lami-EFV600	No					0
92	315/11	Atz - Lami-nvp	No					0
93	102/2012	TDF - Lami-nvp	No					0
94	091/11	TDF - lami nvp	No					0
95	NKO/syl	TDF - Lami-nvp	No					0
96	109fs1/MAR	Azt - Lami-nvp	No					0
97	112/2013	TDF - Lami-nvp	No					0
98	ASS/ABA	Azt - lami nvp	No					0
99	AFC/Mis	Azt - lami nvp	No					0
100	158/2010	Azt - Lami-nvp	No					0
101	099/2013	Azt - Lami-nvp	No					0
102	055/2013	TDF - Lami-nvp	No					0
103	068/2013	TDF - Lami-nvp	No					0
104	105/2013	Azt - Lami-nvp	No					0
105	022/2013	TDF - Lami-nvp	No					0
106	049/2013	Azt - Lami-nvp	No					0
107	056/13	TDF - Lami-EFV600	No					0
108	FAN/IRE	Azt - Lami-nvp	No					0
109	017/2013	TDF - Lami-nvp	No					0
110	159/11	TDF - Lami-nvp	No					0
111	070/11	TDF - Lami-nvp	No					0
112	MBA/MAR/13	Azt - Lami-nvp	No					0
113	029/11	Azt - Lami-nvp	No					0
114	0116/11	TDF - Lami-nvp	No					0
115	KEN/VAL	Azt - Lami-nvp	No					0
116	104/2013	TDF - Lami-nvp	No					0
117	119/2013	TDF - Lami-nvp	No					0
118	FON/INE	Azt - Lami-nvp	No					0
119	106/2013	TDF - Lami-nvp	No					0
120	108/2013	TDF - Lami-nvp	No					0

## Sheet: EWI 4 (Paediatric)
	Indicator: Dispensing Practices (EWI 4) - Percentage of paediatric patients picking up mono or dual ARV therapy
	1. Country:		2. Facility:					EWI 4 Target
	3. Data abstraction date(s):		4. Total number of sheets (for paper-based data abstraction only):					Result
						Number of patients in denominator	0
		5. EWI sample start date(YY-MM-DD):
	6. Total number of eligible patients:							Override Text
		7. Data abstractor (name / last name / contact phone):						Please enter 'Yes' or 'No'
No.	Patient ID (note that EWI 4 includes all patients on ART at the facility, including those initiating ART, continuing ART and transferring in on ART)	ART regimen picked-up at baseline pick-up	Mono or Dual Therapy Regimen?					Mono/ Dual (binary)? (1 = Yes, 0 = No)

## Sheet: EWI 5 (Adult)
	Indicator: Virological Suppression (EWI 5) - Percentage of adult patients receiving ART at the site after the first 12 months of ART whose viral load is less than (<) 1000 copies/ml
	1. Country:	CAMEROUN	2. Facility:	CTA HGOPY
	3. Data abstraction date:		4. Total number of sheets (for paper-based data abstraction only):				Number of patients not classified	0					Numerator	0
							Number of valid exclusions	0					Result
		5. EWI sample start date(YY-MM-DD):					Sample size:	0
	6. Total number of patients:						Number of patients in denominator	0
		7. Data abstractor (name / last name / contact phone):
	8. Site required to perform Viral Load Testing?
No.	Patient ID (note that EWI 5 includes all patients on ART at the facility, including those initiating ART, continuing ART and transferring in on ART)	ART initiation date (date of initial ART prescription, or ARV drug pick-up)	"12-month date" (12 months after ART initiation)	Date of transfer out after treatment initiation but before "12-month-date" - if applicable	Date of viral load test between 11 and 15 months on treatment	Viral load test result (copies per mL) is less than 1000 copies/mL or greater than or equal to 1000 copies/mL?			Valid transfer out before "12-month-date"	VL necessary?	Viral load test performed if necessary?	Valid Viral load test date if performed?	Viral load <1000 copes per mL if test performed?	Not Classified

## Sheet: EWI 5 (Paediatric)
	Indicator: Virological Suppression (EWI 5) - Percentage of paediatric patients receiving ART at the site after the first 12 months of ART whose viral load is less than (<) 1000 copies/ml
	1. Country:		2. Facility:
	3. Data abstraction date:		4. Total number of sheets (for paper-based data abstraction only):				Number of patients not classified	0					Numerator	0
							Number of valid exclusions	0					Result
		5. EWI sample start date(YY-MM-DD):					Sample size:	0
	6. Total number of patients:						Number of patients in denominator	0
		7. Data abstractor (name / last name / contact phone):
	8. Site required to perform Viral Load Testing?
No.	Patient ID (note that EWI 5 includes all patients on ART at the facility, including those initiating ART, continuing ART and transferring in on ART)	ART initiation date (date of initial ART prescription, or ARV drug pick-up)	"12-month date" (12 months after ART initiation)	Date of transfer out after treatment initiation but before "12-month-date" - if applicable	Date of viral load test between 11 and 15 months on treatment	Viral load test result (copies per mL) is less than 1000 copies/mL or greater than or equal to 1000 copies/mL?			Valid transfer out before "12-month-date"	VL necessary?	Viral load test performed if necessary?	Valid Viral load test date if performed?	Viral load <1000 copes per mL if test performed?	Not Classified

## Sheet: Summary (Adult)
	Site:	CTA HGOPY
	Country:	CAMEROUN
	Year of Data Abstraction	2014
	ADULT RESULTS
			Result
	EWI 1	On-time Pill Pick-up
	EWI 2	Retention in Care	Green
	EWI 3	Pharmacy Stock-outs	Red
	EWI 4	Dispensing Practices	#REF!
	EWI 5	Virological Suppression

[truncated: 4 more sheets: Summary (Paediatric), Regimen Table (Adult), Regimen Table (Paediatric), For Supervisors]
