# Supplementary material for: Monitoring HIV Drug Resistance Early Warning Indicators in Cameroon: A Study Following the Revised World Health Organization Recommendations
Source: PLoS One. 2015 Jun 17;10(6):e0129210. doi: 10.1371/journal.pone.0129210 (PMC4471113; doi:10.1371/journal.pone.0129210)
Supplement: S2 Tables — (ZIP) [file pone.0129210.s002.zip › EWI Centre region sites/IAP_Centre_Hopital_Central.xls]

## Sheet: EWI 1 (Adult)
	Indicator: On-time Pill Pick-up (EWI 1) - Percentage of ART patients picking up all prescribed ARV drugs on time																EWI 1 targets
																	≥ 95%
	1. Country:	CAMEROUN	2. Facility:	HOPITAL CENTRAL YAOUNDE													85-94%		Sample size by annual number of eligible patients
	3. Data abstraction date(s):		4. Total number of sheets (for paper-based data abstraction only):	8			Number of patients not classified	#VALUE!									<85%		Annual number of eligible patients at the site		Number to be sampled at the site (sample size)
							Number of patients in denominator	0								EWI 1 score for this site			1	75	All
		5. EWI sample start date(YY-MM-DD):	2013-06-01																76	110	75
	6. Total number of eligible patients:	180					8. Required minimum sample size:	100	If using printed abstraction sheet, then refer to EWI Guidance document for required minimum sample size.										111	199	100
		7. Data abstractor (name / last name / contact phone):	MENGUE M'AZEME CARINE NADEGE 95395194																200	250	110
																			251	299	120
No.	Patient ID (note that EWI 1 includes all patients on ART at the facility, including those initiating ART, continuing ART and transferring in on ART)	Baseline pick-up (the date of the first ARV drug pick-up after the "EWI sample start date", #5 above)	ART regimen picked up at "baseline pick-up" (ARV drugs as recorded on pharmacy record)	Number of days of ART picked up at "baseline pick-up" - if needed, calculate from pill number and strength (mg) and pills/day using Conversion Calculator; or record in previous column.	Number of days ART remnant - if recorded and applicable.	Pick-up 1 (date of first ARV drug pick-up after "baseline pick-up") - enter date of pick-up of new regimen if it was changed after the baseline pick-up date	Date of transfer out after "baseline pick-up" - if applicable	Date of death after "baseline pick-up" - if applicable	Date of ART stop without restart after "baseline pick-up" - if applicable		Run-out date 1 (date at which the ARV drugs picked up at "baseline pick-up" are expected to run out)	Earliest date of transfer, death or stop	Transfer out, death or stop date before "run-out date 1"	Not on-time for "pick-up 1"	No late pickups (blank if transfer, death or stop before "run-out date 1"; 1 if no late pick-ups; 0 if at least one late pick-up)	Patient not classified			300	350	130
1	657/13	2013-06-03	DUOVIR-N	30	NA (NON APPLICABLE)						#VALUE!	none	#VALUE!	#VALUE!	#VALUE!	#VALUE!			351	400	135
2	583/13	2013-06-05	DUOVIR-N	30	NA						#VALUE!	none	#VALUE!	#VALUE!	#VALUE!	#VALUE!			401	450	140
3	751/13	2013-06-03	DUOVIR-N	30	NA	2013-09-12					#VALUE!	none	#VALUE!	#VALUE!	#VALUE!	#VALUE!			451	550	145
4	620/13	2013-06-10	DUOVIR-N	30	NA						#VALUE!	none	#VALUE!	#VALUE!	#VALUE!	#VALUE!			551	700	155
5	1096/13	2013-06-05	EFAVIRENZ600+DUOVIR	30	NA						#VALUE!	none	#VALUE!	#VALUE!	#VALUE!	#VALUE!			701	850	160
6	341/13	2013-06-03	DUOVIR-N	30	NA						#VALUE!	none	#VALUE!	#VALUE!	#VALUE!	#VALUE!			851	1600	175
7	445/13	2013-06-11	DUOVIR-N	30	NA						#VALUE!	none	#VALUE!	#VALUE!	#VALUE!	#VALUE!			1601	2150	180
8	286/13	2013-06-04	DUOVIR-N	30	NA						#VALUE!	none	#VALUE!	#VALUE!	#VALUE!	#VALUE!			2151	4340	200
9	936/13	2013-06-06	DUOVIR-N	30	NA						#VALUE!	none	#VALUE!	#VALUE!	#VALUE!	#VALUE!			4341	5670	210
10	655/13	2013-06-03	EFAVIRENZ600+DUOVIR	30	NA						#VALUE!	none	#VALUE!	#VALUE!	#VALUE!	#VALUE!			5671	10000	215
11	696/13	2013-06-05	EFAVIRENZ600+DUOVIR	30	NA						#VALUE!	none	#VALUE!	#VALUE!	#VALUE!	#VALUE!			>10000		Consult WHO
12	356/13	2013-06-12	DUOVIR-N	30	NA						#VALUE!	none	#VALUE!	#VALUE!	#VALUE!	#VALUE!
13	233/13	2013-06-04	EFAVIRENZ600+DUOVIR	30	NA			2013-07-16			#VALUE!	2013-07-16	#VALUE!	#VALUE!	#VALUE!	#VALUE!
14	574/13	2013-06-06	DUOVIR-N	30	NA						#VALUE!	none	#VALUE!	#VALUE!	#VALUE!	#VALUE!
15	687/13	2013-06-05	DUOVIR-N	30	NA		2013-11-16				#VALUE!	2013-11-16	#VALUE!	#VALUE!	#VALUE!	#VALUE!
16	627/13	2013-06-05	DUOVIR-N	30	NA						#VALUE!	none	#VALUE!	#VALUE!	#VALUE!	#VALUE!
17	743/13	2013-06-05	EFAVIRENZ600+TENOFOVIR350/LAMIVUDINE/ZIDOVUDINE	30	NA						#VALUE!	none	#VALUE!	#VALUE!	#VALUE!	#VALUE!
18	616/13	2013-06-05	DUOVIR-N	30	NA			2013-10-14			#VALUE!	2013-10-14	#VALUE!	#VALUE!	#VALUE!	#VALUE!
19	685/13	2013-06-05	EFAVIRENZ600+DUOVIR	30	NA						#VALUE!	none	#VALUE!	#VALUE!	#VALUE!	#VALUE!
20	622/13	2013-06-05	DUOVIR-N	30	NA						#VALUE!	none	#VALUE!	#VALUE!	#VALUE!	#VALUE!
21	635/13	2013-06-04	EFAVIRENZ600+TENOFOVIR350/LAMIVUDINE/ZIDOVUDINE	30	NA						#VALUE!	none	#VALUE!	#VALUE!	#VALUE!	#VALUE!
22	407/13	2013-06-04	EFAVIRENZ600+TENOFOVIR350/LAMIVUDINE/ZIDOVUDINE	30	NA		2013-09-02				#VALUE!	2013-09-02	#VALUE!	#VALUE!	#VALUE!	#VALUE!
23	642/13	2013-06-04	EFAVIRENZ600+TENOFOVIR350/LAMIVUDINE/ZIDOVUDINE	30	NA						#VALUE!	none	#VALUE!	#VALUE!	#VALUE!	#VALUE!
24	846/13	2013-06-10	EFAVIRENZ600+TENOFOVIR350/LAMIVUDINE/ZIDOVUDINE	30	NA						#VALUE!	none	#VALUE!	#VALUE!	#VALUE!	#VALUE!
25	643/13	2013-06-10	EFAVIRENZ600+TENOFOVIR350/LAMIVUDINE/ZIDOVUDINE	30	NA						#VALUE!	none	#VALUE!	#VALUE!	#VALUE!	#VALUE!
26	551/13	2013-06-12	DUOVIR-N	30	NA						#VALUE!	none	#VALUE!	#VALUE!	#VALUE!	#VALUE!
27	683/13	2013-06-12	EFAVIRENZ600+TENOFOVIR350/LAMIVUDINE/ZIDOVUDINE	30	NA						#VALUE!	none	#VALUE!	#VALUE!	#VALUE!	#VALUE!
28	756/13	2013-06-12	DUOVIR-N	30	NA	2013-07-12					#VALUE!	none	#VALUE!	#VALUE!	#VALUE!	#VALUE!
29	605/13	2013-06-05	DUOVIR-N	30	NA						#VALUE!	none	#VALUE!	#VALUE!	#VALUE!	#VALUE!
30	615/13	2013-06-05	EFAVIRENZ600+DUOVIR	30	NA						#VALUE!	none	#VALUE!	#VALUE!	#VALUE!	#VALUE!
31	644/13	2013-06-10	DUOVIR-N	30	NA						#VALUE!	none	#VALUE!	#VALUE!	#VALUE!	#VALUE!
32	652/13	2013-06-10	DUOVIR-N	30	NA						#VALUE!	none	#VALUE!	#VALUE!	#VALUE!	#VALUE!
33	692/13	2013-06-11	DUOVIR-N	30	NA						#VALUE!	none	#VALUE!	#VALUE!	#VALUE!	#VALUE!
34	451/13	2013-06-13	DUOVIR-N	30	NA						#VALUE!	none	#VALUE!	#VALUE!	#VALUE!	#VALUE!
35	752/13	2013-06-13	DUOVIR-N	30	NA						#VALUE!	none	#VALUE!	#VALUE!	#VALUE!	#VALUE!
36	727/13	2013-06-13	EFAVIRENZ600+TENOFOVIR350/LAMIVUDINE/ZIDOVUDINE	30	NA		2013-07-10				#VALUE!	2013-07-10	#VALUE!	#VALUE!	#VALUE!	#VALUE!
37	687/13	2013-06-13	DUOVIR-N	30	NA						#VALUE!	none	#VALUE!	#VALUE!	#VALUE!	#VALUE!
38	513/13	2013-06-13	DUOVIR-N	30	NA						#VALUE!	none	#VALUE!	#VALUE!	#VALUE!	#VALUE!
39	668/13	2013-06-13	DUOVIR-N	30	NA						#VALUE!	none	#VALUE!	#VALUE!	#VALUE!	#VALUE!
40	843/13	2013-06-13	DUOVIR-N	30	NA		2013-07-18				#VALUE!	2013-07-18	#VALUE!	#VALUE!	#VALUE!	#VALUE!
41	700/13	2013-06-13	DUOVIR-N	30	NA						#VALUE!	none	#VALUE!	#VALUE!	#VALUE!	#VALUE!
42	619/13	2013-06-13	DUOVIR-N	30	NA	2013-07-18					#VALUE!	none	#VALUE!	#VALUE!	#VALUE!	#VALUE!
43	664/13	2013-06-13	EFAVIRENZ600+TENOFOVIR350/LAMIVUDINE/ZIDOVUDINE	30	NA						#VALUE!	none	#VALUE!	#VALUE!	#VALUE!	#VALUE!
44	746/13	2013-06-13	EFAVIRENZ600+TENOFOVIR350/LAMIVUDINE/ZIDOVUDINE	30	NA						#VALUE!	none	#VALUE!	#VALUE!	#VALUE!	#VALUE!
45	725/13	2013-06-13	DUOVIR-N	30	NA						#VALUE!	none	#VALUE!	#VALUE!	#VALUE!	#VALUE!
46	312/13	2013-06-17	DUOVIR-N	30	NA		2013-12-30				#VALUE!	2013-12-30	#VALUE!	#VALUE!	#VALUE!	#VALUE!
47	686/13	2013-06-17	DUOVIR-N	30	NA						#VALUE!	none	#VALUE!	#VALUE!	#VALUE!	#VALUE!
48	712/13	2013-06-17	DUOVIR-N	30	NA						#VALUE!	none	#VALUE!	#VALUE!	#VALUE!	#VALUE!
49	686/13	2013-06-17	NEVIRRAPINE200+TENOFOVIR/ZIDOVUDINE/LAMIVUDINE	30	NA						#VALUE!	none	#VALUE!	#VALUE!	#VALUE!	#VALUE!
50	745/13	2013-06-17	NEVIRRAPINE200+TENOFOVIR/ZIDOVUDINE/LAMIVUDINE	30	NA	2013-07-19					#VALUE!	none	#VALUE!	#VALUE!	#VALUE!	#VALUE!
51	666/13	2013-06-17	NEVIRRAPINE200+TENOFOVIR/ZIDOVUDINE/LAMIVUDINE	30	NA						#VALUE!	none	#VALUE!	#VALUE!	#VALUE!	#VALUE!
52	499/13	2013-06-17	DUOVIR-N	30	NA						#VALUE!	none	#VALUE!	#VALUE!	#VALUE!	#VALUE!
53	679/13	2013-06-17	DUOVIR-N	30	NA						#VALUE!	none	#VALUE!	#VALUE!	#VALUE!	#VALUE!
54	722/13	2013-06-17	DUOVIR-N	30	NA	2013-07-17					#VALUE!	none	#VALUE!	#VALUE!	#VALUE!	#VALUE!
55	755/13	2013-06-17	NEVIRRAPINE200+TENOFOVIR/ZIDOVUDINE/LAMIVUDINE	30	NA						#VALUE!	none	#VALUE!	#VALUE!	#VALUE!	#VALUE!
56	801/13	2013-06-19	DUOVIR-N	30	NA						#VALUE!	none	#VALUE!	#VALUE!	#VALUE!	#VALUE!
57	424/13	2013-06-19	EFAVIRENZ600+TENOFOVIR350/LAMIVUDINE/ZIDOVUDINE	30	NA						#VALUE!	none	#VALUE!	#VALUE!	#VALUE!	#VALUE!
58	331/13	2013-06-19	DUOVIR-N	30	NA						#VALUE!	none	#VALUE!	#VALUE!	#VALUE!	#VALUE!
59	807/13	2013-06-19	DUOVIR-N	30	NA						#VALUE!	none	#VALUE!	#VALUE!	#VALUE!	#VALUE!
60	594/13	2013-06-19	DUOVIR-N	30	NA						#VALUE!	none	#VALUE!	#VALUE!	#VALUE!	#VALUE!
61	734/13	2013-06-19	DUOVIR-N	30	NA						#VALUE!	none	#VALUE!	#VALUE!	#VALUE!	#VALUE!
62	732/13	2013-06-17	DUOVIR-N	30	NA						#VALUE!	none	#VALUE!	#VALUE!	#VALUE!	#VALUE!
63	720/13	2013-06-17	DUOVIR-N	30	NA						#VALUE!	none	#VALUE!	#VALUE!	#VALUE!	#VALUE!
64	603/13	2013-06-13	DUOVIR-N	30	NA						#VALUE!	none	#VALUE!	#VALUE!	#VALUE!	#VALUE!
65	690/13	2013-06-13	EFAVIRENZ600+TENOFOVIR350/LAMIVUDINE/ZIDOVUDINE	30	NA						#VALUE!	none	#VALUE!	#VALUE!	#VALUE!	#VALUE!
66	115/13	2013-06-13	DUOVIR-N	30	NA						#VALUE!	none	#VALUE!	#VALUE!	#VALUE!	#VALUE!
67	733/13	2013-06-13	DUOVIR-N	30	NA						#VALUE!	none	#VALUE!	#VALUE!	#VALUE!	#VALUE!
68	841/13	2013-06-13	DUOVIR-N	30	NA	2013-07-03					#VALUE!	none	#VALUE!	#VALUE!	#VALUE!	#VALUE!
69	845/13	2013-06-24	DUOVIR-N	30	NA	2013-07-11					#VALUE!	none	#VALUE!	#VALUE!	#VALUE!	#VALUE!
70	825/13	2013-06-24	NEVIRRAPINE200+TENOFOVIR/ZIDOVUDINE/LAMIVUDINE	30	NA	2013-07-16					#VALUE!	none	#VALUE!	#VALUE!	#VALUE!	#VALUE!
71	783/13	2013-06-24	NEVIRRAPINE200+TENOFOVIR/ZIDOVUDINE/LAMIVUDINE	30	NA	2013-07-16					#VALUE!	none	#VALUE!	#VALUE!	#VALUE!	#VALUE!
72	826/13	2013-06-24	NEVIRRAPINE200+TENOFOVIR/ZIDOVUDINE/LAMIVUDINE	30	NA	2013-07-16					#VALUE!	none	#VALUE!	#VALUE!	#VALUE!	#VALUE!
73	728/13	2013-06-24	DUOVIR-N	30	NA						#VALUE!	none	#VALUE!	#VALUE!	#VALUE!	#VALUE!
74	688/13	2013-06-20	DUOVIR-N	30	NA						#VALUE!	none	#VALUE!	#VALUE!	#VALUE!	#VALUE!
75	851/13	2013-06-20	EFAVIRENZ600+TENOFOVIR350/LAMIVUDINE/ZIDOVUDINE	30	NA	2013-07-16					#VALUE!	none	#VALUE!	#VALUE!	#VALUE!	#VALUE!
76	641/13	2013-06-25	EFAVIRENZ600+TENOFOVIR350/LAMIVUDINE/ZIDOVUDINE	30	NA			2013-10-13			#VALUE!	2013-10-13	#VALUE!	#VALUE!	#VALUE!	#VALUE!
77	806/13	2013-06-25	EFAVIRENZ600+TENOFOVIR350/LAMIVUDINE/ZIDOVUDINE	30	NA						#VALUE!	none	#VALUE!	#VALUE!	#VALUE!	#VALUE!
78	542/13	2013-06-25	EFAVIRENZ600+TENOFOVIR350/LAMIVUDINE/ZIDOVUDINE	30	NA		2013-09-12				#VALUE!	2013-09-12	#VALUE!	#VALUE!	#VALUE!	#VALUE!
79	673/13	2013-06-25	EFAVIRENZ600+TENOFOVIR350/LAMIVUDINE/ZIDOVUDINE	30	NA						#VALUE!	none	#VALUE!	#VALUE!	#VALUE!	#VALUE!
80	693/13	2013-06-25	EFAVIRENZ600+TENOFOVIR350/LAMIVUDINE/ZIDOVUDINE	30	NA						#VALUE!	none	#VALUE!	#VALUE!	#VALUE!	#VALUE!
81	344/13	2013-06-25	EFAVIRENZ600+TENOFOVIR350/LAMIVUDINE/ZIDOVUDINE	30	NA						#VALUE!	none	#VALUE!	#VALUE!	#VALUE!	#VALUE!
82	785/13	2013-06-25	EFAVIRENZ600+TENOFOVIR350/LAMIVUDINE/ZIDOVUDINE	30	NA						#VALUE!	none	#VALUE!	#VALUE!	#VALUE!	#VALUE!
83	910	2013-06-25	DUOVIR-N	30	NA						#VALUE!	none	#VALUE!	#VALUE!	#VALUE!	#VALUE!
84	804/13	2013-06-25	EFAVIRENZ600+TENOFOVIR350/LAMIVUDINE/ZIDOVUDINE	30	NA						#VALUE!	none	#VALUE!	#VALUE!	#VALUE!	#VALUE!
85	761/13	2013-06-25	DUOVIR-N	30	NA						#VALUE!	none	#VALUE!	#VALUE!	#VALUE!	#VALUE!
86	800/13	2013-06-25	DUOVIR-N	30	NA			2013-07-26			#VALUE!	2013-07-26	#VALUE!	#VALUE!	#VALUE!	#VALUE!
87	911/13	2013-06-25	DUOVIR-N	30	NA						#VALUE!	none	#VALUE!	#VALUE!	#VALUE!	#VALUE!
88	821/13	2013-06-25	DUOVIR-N	30	NA						#VALUE!	none	#VALUE!	#VALUE!	#VALUE!	#VALUE!
89	770/13	2013-06-25	DUOVIR-N	30	NA						#VALUE!	none	#VALUE!	#VALUE!	#VALUE!	#VALUE!
90	849/13	2013-06-25	DUOVIR-N	30	NA	2013-08-23					#VALUE!	none	#VALUE!	#VALUE!	#VALUE!	#VALUE!
91	949/13	2013-06-25	EFAVIRENZ600+TENOFOVIR350/LAMIVUDINE/ZIDOVUDINE	30	NA		2013-12-13				#VALUE!	2013-12-13	#VALUE!	#VALUE!	#VALUE!	#VALUE!
92	895/13	2013-06-25	EFAVIRENZ600+TENOFOVIR350/LAMIVUDINE/ZIDOVUDINE	30	NA						#VALUE!	none	#VALUE!	#VALUE!	#VALUE!	#VALUE!
93	917/13	2013-06-25	NEVIRRAPINE200+TENOFOVIR/ZIDOVUDINE/LAMIVUDINE	30	NA	2013-09-25					#VALUE!	none	#VALUE!	#VALUE!	#VALUE!	#VALUE!
94	467/13	2013-06-26	DUOVIR-N	30	NA						#VALUE!	none	#VALUE!	#VALUE!	#VALUE!	#VALUE!
95	639/13	2013-06-26	NEVIRRAPINE200+TENOFOVIR/ZIDOVUDINE/LAMIVUDINE	30	NA	2013-07-09					#VALUE!	none	#VALUE!	#VALUE!	#VALUE!	#VALUE!
96	751/13	2013-06-26	NEVIRRAPINE200+TENOFOVIR/ZIDOVUDINE/LAMIVUDINE	30	NA						#VALUE!	none	#VALUE!	#VALUE!	#VALUE!	#VALUE!
97	879/13	2013-06-26	DUOVIR-N	30	NA						#VALUE!	none	#VALUE!	#VALUE!	#VALUE!	#VALUE!
98	/1372	2013-06-26	DUOVIR-N	30	NA	2013-07-11					#VALUE!	none	#VALUE!	#VALUE!	#VALUE!	#VALUE!
99	46/13	2013-06-26	DUOVIR-N	30	NA						#VALUE!	none	#VALUE!	#VALUE!	#VALUE!	#VALUE!
100	784/13	2013-06-26	DUOVIR-N	30	NA						#VALUE!	none	#VALUE!	#VALUE!	#VALUE!	#VALUE!
101	762/13	2013-06-26	DUOVIR-N	30	NA						#VALUE!	none	#VALUE!	#VALUE!	#VALUE!	#VALUE!
102	374/13	2013-06-26	EFAVIRENZ600+TENOFOVIR350/LAMIVUDINE/ZIDOVUDINE	30	NA						#VALUE!	none	#VALUE!	#VALUE!	#VALUE!	#VALUE!
103	402/13	2013-06-26	DUOVIR-N	30	NA						#VALUE!	none	#VALUE!	#VALUE!	#VALUE!	#VALUE!
104	450/13	2013-06-26	DUOVIR-N	30	NA						#VALUE!	none	#VALUE!	#VALUE!	#VALUE!	#VALUE!
105	277/13	2013-06-26	DUOVIR-N	30	NA						#VALUE!	none	#VALUE!	#VALUE!	#VALUE!	#VALUE!
106	488/13	2013-06-26	EFAVIRENZ600+TENOFOVIR350/LAMIVUDINE/ZIDOVUDINE	30	NA						#VALUE!	none	#VALUE!	#VALUE!	#VALUE!	#VALUE!
107	447/13	2013-06-26	EFAVIRENZ600+TENOFOVIR350/LAMIVUDINE/ZIDOVUDINE	30	NA						#VALUE!	none	#VALUE!	#VALUE!	#VALUE!	#VALUE!
108	224/13	2013-06-26	DUOVIR-N	30	NA						#VALUE!	none	#VALUE!	#VALUE!	#VALUE!	#VALUE!
109	399/13	2013-06-26	DUOVIR-N	30	NA		2013-10-22				#VALUE!	2013-10-22	#VALUE!	#VALUE!	#VALUE!	#VALUE!
110	400/13	2013-06-26	DUOVIR-N	30	NA						#VALUE!	none	#VALUE!	#VALUE!	#VALUE!	#VALUE!
111	490/13	2013-06-26	DUOVIR-N	30	NA		2013-10-21				#VALUE!	2013-10-21	#VALUE!	#VALUE!	#VALUE!	#VALUE!
112	485/13	2013-06-26	DUOVIR-N	30	NA						#VALUE!	none	#VALUE!	#VALUE!	#VALUE!	#VALUE!
113	516/13	2013-06-26	DUOVIR-N	30	NA						#VALUE!	none	#VALUE!	#VALUE!	#VALUE!	#VALUE!
114	1061/13	2013-06-26	EFAVIRENZ600+TENOFOVIR350/LAMIVUDINE/ZIDOVUDINE	30	NA						#VALUE!	none	#VALUE!	#VALUE!	#VALUE!	#VALUE!
115	452/13	2013-06-26	EFAVIRENZ600+TENOFOVIR350/LAMIVUDINE/ZIDOVUDINE	30	NA		2013-09-03				#VALUE!	2013-09-03	#VALUE!	#VALUE!	#VALUE!	#VALUE!
116	539/13	2013-06-26	EFAVIRENZ600+TENOFOVIR350/LAMIVUDINE/ZIDOVUDINE	30	NA		2013-07-22				#VALUE!	2013-07-22	#VALUE!	#VALUE!	#VALUE!	#VALUE!
117	393/13	2013-06-26	EFAVIRENZ600+TENOFOVIR350/LAMIVUDINE/ZIDOVUDINE	30	NA						#VALUE!	none	#VALUE!	#VALUE!	#VALUE!	#VALUE!
118	439/13	2013-06-26	EFAVIRENZ600+TENOFOVIR350/LAMIVUDINE/ZIDOVUDINE	30	NA						#VALUE!	none	#VALUE!	#VALUE!	#VALUE!	#VALUE!
119	428/13	2013-06-26	EFAVIRENZ600+TENOFOVIR350/LAMIVUDINE/ZIDOVUDINE	30	NA						#VALUE!	none	#VALUE!	#VALUE!	#VALUE!	#VALUE!
120	595/13	2013-06-26	DUOVIR-N	30	NA						#VALUE!	none	#VALUE!	#VALUE!	#VALUE!	#VALUE!
121	24/13	2013-06-26	DUOVIR-N	30	NA						#VALUE!	none	#VALUE!	#VALUE!	#VALUE!	#VALUE!
122	483/13	2013-06-26	DUOVIR-N	30	NA						#VALUE!	none	#VALUE!	#VALUE!	#VALUE!	#VALUE!
123	434/13	2013-06-26	EFAVIRENZ600+TENOFOVIR350/LAMIVUDINE/ZIDOVUDINE	30	NA						#VALUE!	none	#VALUE!	#VALUE!	#VALUE!	#VALUE!
124	552/13	2013-06-26	EFAVIRENZ600+TENOFOVIR350/LAMIVUDINE/ZIDOVUDINE	30	NA						#VALUE!	none	#VALUE!	#VALUE!	#VALUE!	#VALUE!
125	459/13	2013-06-26	EFAVIRENZ600+TENOFOVIR350/LAMIVUDINE/ZIDOVUDINE	30	NA						#VALUE!	none	#VALUE!	#VALUE!	#VALUE!	#VALUE!
126	580/13	2013-06-26	EFAVIRENZ600+TENOFOVIR350/LAMIVUDINE/ZIDOVUDINE	30	NA		2013-11-25				#VALUE!	2013-11-25	#VALUE!	#VALUE!	#VALUE!	#VALUE!
127	519/13	2013-06-26	EFAVIRENZ600+TENOFOVIR350/LAMIVUDINE/ZIDOVUDINE	30	NA						#VALUE!	none	#VALUE!	#VALUE!	#VALUE!	#VALUE!
128	529/13	2013-06-26	EFAVIRENZ600+TENOFOVIR350/LAMIVUDINE/ZIDOVUDINE	30	NA						#VALUE!	none	#VALUE!	#VALUE!	#VALUE!	#VALUE!
129	527/13	2013-06-26	DUOVIR-N	30	NA						#VALUE!	none	#VALUE!	#VALUE!	#VALUE!	#VALUE!
130	218/13	2013-06-26	DUOVIR-N	30	NA						#VALUE!	none	#VALUE!	#VALUE!	#VALUE!	#VALUE!
131	509/13	2013-06-27	DUOVIR-N	30	NA						#VALUE!	none	#VALUE!	#VALUE!	#VALUE!	#VALUE!
132	563/13	2013-06-27	EFAVIRENZ600+TENOFOVIR350/LAMIVUDINE/ZIDOVUDINE	30	NA						#VALUE!	none	#VALUE!	#VALUE!	#VALUE!	#VALUE!
133	440/13	2013-06-27	EFAVIRENZ600+TENOFOVIR350/LAMIVUDINE/ZIDOVUDINE	30	NA						#VALUE!	none	#VALUE!	#VALUE!	#VALUE!	#VALUE!
134	456/13	2013-06-27	EFAVIRENZ600+TENOFOVIR350/LAMIVUDINE/ZIDOVUDINE	30	NA						#VALUE!	none	#VALUE!	#VALUE!	#VALUE!	#VALUE!
135	420	2013-06-27	DUOVIR-N	30	NA						#VALUE!	none	#VALUE!	#VALUE!	#VALUE!	#VALUE!
136	532/13	2013-06-27	DUOVIR-N	30	NA						#VALUE!	none	#VALUE!	#VALUE!	#VALUE!	#VALUE!
137	533/13	2013-06-27	DUOVIR-N	30	NA						#VALUE!	none	#VALUE!	#VALUE!	#VALUE!	#VALUE!
138	604/13	2013-06-27	EFAVIRENZ600+TENOFOVIR350/LAMIVUDINE/ZIDOVUDINE	30	NA						#VALUE!	none	#VALUE!	#VALUE!	#VALUE!	#VALUE!
139	564/13	2013-06-27	EFAVIRENZ600+TENOFOVIR350/LAMIVUDINE/ZIDOVUDINE	30	NA						#VALUE!	none	#VALUE!	#VALUE!	#VALUE!	#VALUE!
140	531/13	2013-06-27	EFAVIRENZ600+TENOFOVIR350/LAMIVUDINE/ZIDOVUDINE	30	NA						#VALUE!	none	#VALUE!	#VALUE!	#VALUE!	#VALUE!
141	623/13	2013-06-27	DUOVIR-N	30	NA						#VALUE!	none	#VALUE!	#VALUE!	#VALUE!	#VALUE!
142	588/13	2013-06-27	DUOVIR-N	30	NA						#VALUE!	none	#VALUE!	#VALUE!	#VALUE!	#VALUE!
143	535/13	2013-06-27	EFAVIRENZ600+TENOFOVIR350/LAMIVUDINE/ZIDOVUDINE	30	NA						#VALUE!	none	#VALUE!	#VALUE!	#VALUE!	#VALUE!
144	258/13	2013-06-27	EFAVIRENZ600+TENOFOVIR350/LAMIVUDINE/ZIDOVUDINE	30	NA						#VALUE!	none	#VALUE!	#VALUE!	#VALUE!	#VALUE!
145	421/13	2013-06-27	EFAVIRENZ600+TENOFOVIR350/LAMIVUDINE/ZIDOVUDINE	30	NA						#VALUE!	none	#VALUE!	#VALUE!	#VALUE!	#VALUE!
146	526/13	2013-06-27	EFAVIRENZ600+TENOFOVIR350/LAMIVUDINE/ZIDOVUDINE	30	NA						#VALUE!	none	#VALUE!	#VALUE!	#VALUE!	#VALUE!
147	628/13	2013-06-27	DUOVIR-N	30	NA						#VALUE!	none	#VALUE!	#VALUE!	#VALUE!	#VALUE!
148	518/13	2013-06-27	DUOVIR-N	30	NA						#VALUE!	none	#VALUE!	#VALUE!	#VALUE!	#VALUE!
149	505/13	2013-06-27	EFAVIRENZ600+TENOFOVIR350/LAMIVUDINE/ZIDOVUDINE	30	NA						#VALUE!	none	#VALUE!	#VALUE!	#VALUE!	#VALUE!
150	470/13	2013-06-27	EFAVIRENZ600+TENOFOVIR350/LAMIVUDINE/ZIDOVUDINE	30	NA						#VALUE!	none	#VALUE!	#VALUE!	#VALUE!	#VALUE!
151	514/13	2013-06-27	EFAVIRENZ600+TENOFOVIR350/LAMIVUDINE/ZIDOVUDINE	30	NA						#VALUE!	none	#VALUE!	#VALUE!	#VALUE!	#VALUE!
152	510/13	2013-06-27	DUOVIR-N	30	NA						#VALUE!	none	#VALUE!	#VALUE!	#VALUE!	#VALUE!
153	387/13	2013-06-27	EFAVIRENZ600+TENOFOVIR350/LAMIVUDINE/ZIDOVUDINE	30	NA						#VALUE!	none	#VALUE!	#VALUE!	#VALUE!	#VALUE!
154	254/13	2013-06-27	EFAVIRENZ600+TENOFOVIR350/LAMIVUDINE/ZIDOVUDINE	30	NA						#VALUE!	none	#VALUE!	#VALUE!	#VALUE!	#VALUE!
155	694/13	2013-06-27	DUOVIR-N	30	NA						#VALUE!	none	#VALUE!	#VALUE!	#VALUE!	#VALUE!
156	555/13	2013-06-27	DUOVIR-N	30	NA						#VALUE!	none	#VALUE!	#VALUE!	#VALUE!	#VALUE!
157	457/13	2013-06-27	EFAVIRENZ600+TENOFOVIR350/LAMIVUDINE/ZIDOVUDINE	30	NA						#VALUE!	none	#VALUE!	#VALUE!	#VALUE!	#VALUE!
158	383/13	2013-06-27	EFAVIRENZ600+TENOFOVIR350/LAMIVUDINE/ZIDOVUDINE	30	NA						#VALUE!	none	#VALUE!	#VALUE!	#VALUE!	#VALUE!
159	468/13	2013-06-27	NEVIRRAPINE200+TENOFOVIR/ZIDOVUDINE/LAMIVUDINE	30	NA						#VALUE!	none	#VALUE!	#VALUE!	#VALUE!	#VALUE!
160	502/13	2013-06-27	EFAVIRENZ600+TENOFOVIR350/LAMIVUDINE/ZIDOVUDINE	30	NA						#VALUE!	none	#VALUE!	#VALUE!	#VALUE!	#VALUE!
161	705/13	2013-06-27	EFAVIRENZ600+TENOFOVIR350/LAMIVUDINE/ZIDOVUDINE	30	NA						#VALUE!	none	#VALUE!	#VALUE!	#VALUE!	#VALUE!
162	523/13	2013-06-27	EFAVIRENZ600+TENOFOVIR350/LAMIVUDINE/ZIDOVUDINE	30	NA						#VALUE!	none	#VALUE!	#VALUE!	#VALUE!	#VALUE!
163	695/13	2013-06-27	NEVIRRAPINE200+TENOFOVIR/ZIDOVUDINE/LAMIVUDINE	30	NA						#VALUE!	none	#VALUE!	#VALUE!	#VALUE!	#VALUE!
164	612/13	2013-06-27	EFAVIRENZ600+TENOFOVIR350/LAMIVUDINE/ZIDOVUDINE	30	NA						#VALUE!	none	#VALUE!	#VALUE!	#VALUE!	#VALUE!
165	625/13	2013-06-27	EFAVIRENZ600+TENOFOVIR350/LAMIVUDINE/ZIDOVUDINE	30	NA						#VALUE!	none	#VALUE!	#VALUE!	#VALUE!	#VALUE!
166	631/13	2013-06-27	NEVIRRAPINE200+TENOFOVIR/ZIDOVUDINE/LAMIVUDINE	30	NA						#VALUE!	none	#VALUE!	#VALUE!	#VALUE!	#VALUE!
167	989/13	2013-06-27	DUOVIR-N	30	NA						#VALUE!	none	#VALUE!	#VALUE!	#VALUE!	#VALUE!
168	591/13	2013-06-27	DUOVIR-N	30	NA						#VALUE!	none	#VALUE!	#VALUE!	#VALUE!	#VALUE!
169	592/13	2013-06-27	DUOVIR-N	30	NA						#VALUE!	none	#VALUE!	#VALUE!	#VALUE!	#VALUE!
170	523/13	2013-06-27	EFAVIRENZ600+TENOFOVIR350/LAMIVUDINE/ZIDOVUDINE	30	NA						#VALUE!	none	#VALUE!	#VALUE!	#VALUE!	#VALUE!
171	695/13	2013-06-27	EFAVIRENZ600+TENOFOVIR350/LAMIVUDINE/ZIDOVUDINE	30	NA						#VALUE!	none	#VALUE!	#VALUE!	#VALUE!	#VALUE!
172	612/13	2013-06-27	EFAVIRENZ600+TENOFOVIR350/LAMIVUDINE/ZIDOVUDINE	30	NA						#VALUE!	none	#VALUE!	#VALUE!	#VALUE!	#VALUE!
173	645/13	2013-06-27	EFAVIRENZ600+TENOFOVIR350/LAMIVUDINE/ZIDOVUDINE	30	NA						#VALUE!	none	#VALUE!	#VALUE!	#VALUE!	#VALUE!
174	631/13	2013-06-27	EFAVIRENZ600+TENOFOVIR350/LAMIVUDINE/ZIDOVUDINE	30	NA						#VALUE!	none	#VALUE!	#VALUE!	#VALUE!	#VALUE!
175	489/13	2013-06-27	DUOVIR-N	30	NA						#VALUE!	none	#VALUE!	#VALUE!	#VALUE!	#VALUE!
176	383/13	2013-06-27	EFAVIRENZ600+TENOFOVIR350/LAMIVUDINE/ZIDOVUDINE	30	NA						#VALUE!	none	#VALUE!	#VALUE!	#VALUE!	#VALUE!
177	569/13	2013-06-27	EFAVIRENZ600+TENOFOVIR350/LAMIVUDINE/ZIDOVUDINE	30	NA						#VALUE!	none	#VALUE!	#VALUE!	#VALUE!	#VALUE!
178	464/13	2013-06-27	EFAVIRENZ600+TENOFOVIR350/LAMIVUDINE/ZIDOVUDINE	30	NA						#VALUE!	none	#VALUE!	#VALUE!	#VALUE!	#VALUE!
179	599/13	2013-06-27	DUOVIR-N	30	NA						#VALUE!	none	#VALUE!	#VALUE!	#VALUE!	#VALUE!
180	575/13	2013-06-27	DUOVIR-N	30	NA						#VALUE!	none	#VALUE!	#VALUE!	#VALUE!	#VALUE!

## Sheet: EWI 1 (Paediatric)
	Indicator: On-time Pill Pick-up (EWI 1) - Percentage of ART patients picking up all prescribed ARV drugs on time																										EWI 1 targets
																											≥ 95%
	1. Country:		2. Facility:																								85-94%		Sample size by annual number of eligible patients
	3. Data abstraction date(s):		4. Total number of sheets (for paper-based data abstraction only):				Number of patients not classified																				<85%		Annual number of eligible patients at the site		Number to be sampled at the site (sample size)
							Number of patients in denominator																			EWI 1 score for this site			1	75	All
		5. EWI sample start date (YY-MM-DD):																											76	110	75
	6. Total number of eligible patients:						8. Required minimum sample size:		If using printed abstraction sheet, then refer to EWI Guidance document for required minimum sample size.																				111	199	100
		7. Data abstractor (name / last name / contact phone):																											200	250	110
																													251	299	120
No.	Patient ID (note that EWI 1 includes all patients on ART at the facility, including those initiating ART, continuing ART and transferring in on ART)	Baseline pick-up (the date of the first ARV drug pick-up after the "EWI sample start date", #5 above)	ART regimen picked up at "baseline pick-up" (ARV drugs as recorded on medical or pharmacy record) - if facility uses codes for standard ART regimens, enter them; if facility uses a code for non-standard regimens (e.g. "other", "1e", etc) enter the complete list of ARV drugs. - if number of days of ART is not in record (see next column), can record ARV drugs, pill number and strength (mg) and pill…	Number of days of ART picked up at "baseline pick-up" (calculated)	MEDICINE 1 Number of days of medicine 1 picked up at "baseline pick-up" (enter directly here OR enter data in BOTH the "Amount picked up" and "Daily dose" columns)	MEDICINE 1 Amount picked up (number of pills for solids or number of ml for liquids; if there are remnant pills, please add them here, but remnant liquids should be discarded)	MEDICINE 1 Daily dose (number of pills for solids or number of ml for liquids)	MEDICINE 2 Number of days of medicine 2 picked up at "baseline pick-up" (enter directly here OR enter data in BOTH the "Amount picked up" and "Daily dose" columns)	MEDICINE 2 Amount picked up (number of pills for solids or number of ml for liquids; if there are remnant pills, please add them here, but remnant liquids should be discarded)	MEDICINE 2 Daily dose (number of pills for solids or number of ml for liquids)	MEDICINE 3 Number of days of medicine 3 picked up at "baseline pick-up" (enter directly here OR enter data in BOTH the "Amount picked up" and "Daily dose" columns)	MEDICINE 3 Amount picked up (number of pills for solids or number of ml for liquids; if there are remnant pills, please add them here, but remnant liquids should be discarded)	MEDICINE 3 Daily dose (number of pills for solids or number of ml for liquids)	Pick-up 1 (date of first ARV drug pick-up after "baseline pick-up") - enter date of pick-up of new regimen if it was changed after the baseline pick-up date	Date of transfer out after "baseline pick-up" - if applicable	Date of death after "baseline pick-up" - if applicable	Date of ART stop without restart after "baseline pick-up" - if applicable	Medicine 1 Days picked up	Medicine 2 Days picked up	Medicine 3 Days picked up	Run-out date 1 (date at which the ARV drugs picked up at "baseline pick-up" are expected to run out)	Earliest date of transfer, death or stop	Transfer out, death or stop date before "run-out date 1"	Not on-time for "pick-up 1"	No late pickups (blank if transfer, death or stop before "run-out date 1"; 1 if no late pick-ups; 0 if at least one late pick-up)	Patient not classified			300	350	130
																													351	400	135
																													401	450	140
																													451	550	145
																													551	700	155
																													701	850	160
																													851	1600	175
																													1601	2150	180
																													2151	4340	200
																													4341	5670	210
																													5671	10000	215
																													>10000		Consult WHO

## Sheet: EWI 2 (Adult & Paediatric)
	Indicator: Retention in Care (EWI 2) - Percentage of adults and children known to be alive and on treatment 12 months after initiation of ART
	1. Country:	CAMEROUN	2. Facility:	HOPITAL CENTRAL YAOUNDE
	3. Data abstraction date(s):	2014-02-06	4. Total number of sheets (for paper-based data abstraction only):	6
		5. EWI sample start date (YY-MM-DD):	2012-10-01
	6. Total number of patients:	180
		7. Data abstractor (name / last name / contact phone):	MENGUE M'AZEME CARINE NADEGE 95395194
	UNGASS #24 / PEPFAR #T1.3.D / Global Fund Impact #HIV-I3 Site Result
	Numerator	1.49
	Denominator	1.8
	Site Result	0.827778

## Sheet: EWI 3 (Adult)
	Indicator: Drug supply continuity (EWI 3) - Percentage of months in a designated year in which there where NO ARV drug stock-outs																			Stock-out summary
															EWI 3 target		1			No stock-outs	0
	1. Country:	CAMEROUN				2. Facility:	HOPITAL CENTRAL YAOUNDE								EWI 3 score at this site		0.5			One or more stock-outs	1
	3. Data abstraction date:	2014-02-28		4. Total number of sheets (paper-based abstraction):			1
															X
	5. Reporting Period:	2013
			6. Data abstractor (name / last name / contact phone):	MENGUE M'AZEME CARINE NADEGE 95395194
	For each ARV drug routinely used at the site, enter an "X" from the drop-down menu for each month in which there was at least one stock-out of ANY ARV drug routinely used at this site. List each ARV drug routinely used at the site, even if no stockouts of a drug occurred during the designated time period.
No.	Antiretroviral drug	Oct.2012	Nov.2012	Dec.2012	Jan.2013	Feb.2013	Mar.2013	Apr.2013	May 2013	Jun.2013	Jul.2013	Aug.2013	Sep.2013	Stock-out summary for the year	Number of months with at least one stock-out		Not classified (1, 0 or blank)
1	EFAVIRENZ 600		X											One or more stock-outs	1		0
2	DUOVIR							X	X					One or more stock-outs	2		0
3	LOPINAVIR/RITONAVIR								X					One or more stock-outs	1		0
4	DIDANOSINE 400								X	X				One or more stock-outs	2		0
5	ATAZANAVIR				X							X		One or more stock-outs	2		0
	number per month	0	1	0	1	0	0	1	3	1	0	1	0

## Sheet: EWI 3 (Paediatric)
	Indicator: Drug supply continuity (EWI 3) - Percentage of months in a designated year in which there where NO ARV drug stock-outs																			Stock-out summary
															EWI 3 target		1			No stock-outs	0
	1. Country:					2. Facility:									EWI 3 score at this site					One or more stock-outs	1
	3. Data abstraction date:			4. Total number of sheets (paper-based abstraction):
															X
	5. Reporting Period:
			6. Data abstractor (name / last name / contact phone):
	For each ARV drug routinely used at the site, enter an "X" from the drop-down menu for each month in which there was at least one stock-out of ANY ARV drug routinely used at this site. List each ARV drug routinely used at the site, even if no stockouts of a drug occurred during the designated time period.
No.	Antiretroviral drug	Oct.2012	Nov.2012	Dec.2012	Jan.2013	Feb.2013	Mar.2013	Apr.2013	May 2013	Jun.2013	Jul.2013	Aug.2013	Sep.2013	Stock-out summary for the year	Number of months with at least one stock-out		Not classified (1, 0 or blank)
	number per month	0	0	0	0	0	0	0	0	0	0	0	0

## Sheet: EWI 4 (Adult)
	Indicator: Dispensing Practices (EWI 4) - Percentage of adult patients picking up mono or dual ARV therapy
	1. Country:	CAMEROUN	2. Facility:	HOPITAL CENTRAL YAOUNDE				EWI 4 Target
	3. Data abstraction date(s):		4. Total number of sheets (for paper-based data abstraction only):					Result	0
						Number of patients in denominator	180
		5. EWI sample start date(YY-MM-DD):	2013-06-01
	6. Total number of eligible patients:	180						Override Text
		7. Data abstractor (name / last name / contact phone):	MENGUE M'AZEME CARINE NADEGE 95395194					Please enter 'Yes' or 'No'
No.	Patient ID (note that EWI 4 includes all patients on ART at the facility, including those initiating ART, continuing ART and transferring in on ART)	ART regimen picked-up at baseline pick-up	Mono or Dual Therapy Regimen?					Mono/ Dual (binary)? (1 = Yes, 0 = No)
1	657/13	DUOVIR-N	No					0
2	583/13	DUOVIR-N	No					0
3	751/13	DUOVIR-N	No					0
4	620/13	DUOVIR-N	No					0
5	1096/13	EFAVIRENZ600+DUOVIR	No					0
6	341/13	DUOVIR-N	No					0
7	445/13	DUOVIR-N	No					0
8	286/13	DUOVIR-N	No					0
9	936/13	DUOVIR-N	No					0
10	655/13	EFAVIRENZ600+DUOVIR	No					0
11	696/13	EFAVIRENZ600+DUOVIR	No					0
12	356/13	DUOVIR-N	No					0
13	233/13	EFAVIRENZ600+DUOVIR	No					0
14	574/13	DUOVIR-N	No					0
15	687/13	DUOVIR-N	No					0
16	627/13	DUOVIR-N	No					0
17	743/13	EFAVIRENZ600+TENOFOVIR350/LAMIVUDINE/ZIDOVUDINE	No					0
18	616/13	DUOVIR-N	No					0
19	685/13	EFAVIRENZ600+DUOVIR	No					0
20	622/13	DUOVIR-N	No					0
21	635/13	EFAVIRENZ600+TENOFOVIR350/LAMIVUDINE/ZIDOVUDINE	No					0
22	407/13	EFAVIRENZ600+TENOFOVIR350/LAMIVUDINE/ZIDOVUDINE	No					0
23	642/13	EFAVIRENZ600+TENOFOVIR350/LAMIVUDINE/ZIDOVUDINE	No					0
24	846/13	EFAVIRENZ600+TENOFOVIR350/LAMIVUDINE/ZIDOVUDINE	No					0
25	643/13	EFAVIRENZ600+TENOFOVIR350/LAMIVUDINE/ZIDOVUDINE	No					0
26	551/13	DUOVIR-N	No					0
27	683/13	EFAVIRENZ600+TENOFOVIR350/LAMIVUDINE/ZIDOVUDINE	No					0
28	756/13	DUOVIR-N	No					0
29	605/13	DUOVIR-N	No					0
30	615/13	EFAVIRENZ600+DUOVIR	No					0
31	644/13	DUOVIR-N	No					0
32	652/13	DUOVIR-N	No					0
33	692/13	DUOVIR-N	No					0
34	451/13	DUOVIR-N	No					0
35	752/13	DUOVIR-N	No					0
36	727/13	EFAVIRENZ600+TENOFOVIR350/LAMIVUDINE/ZIDOVUDINE	No					0
37	687/13	DUOVIR-N	No					0
38	513/13	DUOVIR-N	No					0
39	668/13	DUOVIR-N	No					0
40	843/13	DUOVIR-N	No					0
41	700/13	DUOVIR-N	No					0
42	619/13	DUOVIR-N	No					0
43	664/13	EFAVIRENZ600+TENOFOVIR350/LAMIVUDINE/ZIDOVUDINE	No					0
44	746/13	EFAVIRENZ600+TENOFOVIR350/LAMIVUDINE/ZIDOVUDINE	No					0
45	725/13	DUOVIR-N	No					0
46	312/13	DUOVIR-N	No					0
47	686/13	DUOVIR-N	No					0
48	712/13	DUOVIR-N	No					0
49	686/13	NEVIRRAPINE200+TENOFOVIR/ZIDOVUDINE/LAMIVUDINE	No					0
50	745/13	NEVIRRAPINE200+TENOFOVIR/ZIDOVUDINE/LAMIVUDINE	No					0
51	666/13	NEVIRRAPINE200+TENOFOVIR/ZIDOVUDINE/LAMIVUDINE	No					0
52	499/13	DUOVIR-N	No					0
53	679/13	DUOVIR-N	No					0
54	722/13	DUOVIR-N	No					0
55	755/13	NEVIRRAPINE200+TENOFOVIR/ZIDOVUDINE/LAMIVUDINE	No					0
56	801/13	DUOVIR-N	No					0
57	424/13	EFAVIRENZ600+TENOFOVIR350/LAMIVUDINE/ZIDOVUDINE	No					0
58	331/13	DUOVIR-N	No					0
59	807/13	DUOVIR-N	No					0
60	594/13	DUOVIR-N	No					0
61	734/13	DUOVIR-N	No					0
62	732/13	DUOVIR-N	No					0
63	720/13	DUOVIR-N	No					0
64	603/13	DUOVIR-N	No					0
65	690/13	EFAVIRENZ600+TENOFOVIR350/LAMIVUDINE/ZIDOVUDINE	No					0
66	115/13	DUOVIR-N	No					0
67	733/13	DUOVIR-N	No					0
68	841/13	DUOVIR-N	No					0
69	845/13	DUOVIR-N	No					0
70	825/13	NEVIRRAPINE200+TENOFOVIR/ZIDOVUDINE/LAMIVUDINE	No					0
71	783/13	NEVIRRAPINE200+TENOFOVIR/ZIDOVUDINE/LAMIVUDINE	No					0
72	826/13	NEVIRRAPINE200+TENOFOVIR/ZIDOVUDINE/LAMIVUDINE	No					0
73	728/13	DUOVIR-N	No					0
74	688/13	DUOVIR-N	No					0
75	851/13	EFAVIRENZ600+TENOFOVIR350/LAMIVUDINE/ZIDOVUDINE	No					0
76	641/13	EFAVIRENZ600+TENOFOVIR350/LAMIVUDINE/ZIDOVUDINE	No					0
77	806/13	EFAVIRENZ600+TENOFOVIR350/LAMIVUDINE/ZIDOVUDINE	No					0
78	542/13	EFAVIRENZ600+TENOFOVIR350/LAMIVUDINE/ZIDOVUDINE	No					0
79	673/13	EFAVIRENZ600+TENOFOVIR350/LAMIVUDINE/ZIDOVUDINE	No					0
80	693/13	EFAVIRENZ600+TENOFOVIR350/LAMIVUDINE/ZIDOVUDINE	No					0
81	344/13	EFAVIRENZ600+TENOFOVIR350/LAMIVUDINE/ZIDOVUDINE	No					0
82	785/13	EFAVIRENZ600+TENOFOVIR350/LAMIVUDINE/ZIDOVUDINE	No					0
83	910	DUOVIR-N	No					0
84	804/13	EFAVIRENZ600+TENOFOVIR350/LAMIVUDINE/ZIDOVUDINE	No					0
85	761/13	DUOVIR-N	No					0
86	800/13	DUOVIR-N	No					0
87	911/13	DUOVIR-N	No					0
88	821/13	DUOVIR-N	No					0
89	770/13	DUOVIR-N	No					0
90	849/13	DUOVIR-N	No					0
91	949/13	EFAVIRENZ600+TENOFOVIR350/LAMIVUDINE/ZIDOVUDINE	No					0
92	895/13	EFAVIRENZ600+TENOFOVIR350/LAMIVUDINE/ZIDOVUDINE	No					0
93	917/13	NEVIRRAPINE200+TENOFOVIR/ZIDOVUDINE/LAMIVUDINE	No					0
94	467/13	DUOVIR-N	No					0
95	639/13	NEVIRRAPINE200+TENOFOVIR/ZIDOVUDINE/LAMIVUDINE	No					0
96	751/13	NEVIRRAPINE200+TENOFOVIR/ZIDOVUDINE/LAMIVUDINE	No					0
97	879/13	DUOVIR-N	No					0
98	/1372	DUOVIR-N	No					0
99	46/13	DUOVIR-N	No					0
100	784/13	DUOVIR-N	No					0
101	762/13	DUOVIR-N	No					0
102	374/13	EFAVIRENZ600+TENOFOVIR350/LAMIVUDINE/ZIDOVUDINE	No					0
103	402/13	DUOVIR-N	No					0
104	450/13	DUOVIR-N	No					0
105	277/13	DUOVIR-N	No					0
106	488/13	EFAVIRENZ600+TENOFOVIR350/LAMIVUDINE/ZIDOVUDINE	No					0
107	447/13	EFAVIRENZ600+TENOFOVIR350/LAMIVUDINE/ZIDOVUDINE	No					0
108	224/13	DUOVIR-N	No					0
109	399/13	DUOVIR-N	No					0
110	400/13	DUOVIR-N	No					0
111	490/13	DUOVIR-N	No					0
112	485/13	DUOVIR-N	No					0
113	516/13	DUOVIR-N	No					0
114	1061/13	EFAVIRENZ600+TENOFOVIR350/LAMIVUDINE/ZIDOVUDINE	No					0
115	452/13	EFAVIRENZ600+TENOFOVIR350/LAMIVUDINE/ZIDOVUDINE	No					0
116	539/13	EFAVIRENZ600+TENOFOVIR350/LAMIVUDINE/ZIDOVUDINE	No					0
117	393/13	EFAVIRENZ600+TENOFOVIR350/LAMIVUDINE/ZIDOVUDINE	No					0
118	439/13	EFAVIRENZ600+TENOFOVIR350/LAMIVUDINE/ZIDOVUDINE	No					0
119	428/13	EFAVIRENZ600+TENOFOVIR350/LAMIVUDINE/ZIDOVUDINE	No					0
120	595/13	DUOVIR-N	No					0
121	24/13	DUOVIR-N	No					0
122	483/13	DUOVIR-N	No					0
123	434/13	EFAVIRENZ600+TENOFOVIR350/LAMIVUDINE/ZIDOVUDINE	No					0
124	552/13	EFAVIRENZ600+TENOFOVIR350/LAMIVUDINE/ZIDOVUDINE	No					0
125	459/13	EFAVIRENZ600+TENOFOVIR350/LAMIVUDINE/ZIDOVUDINE	No					0
126	580/13	EFAVIRENZ600+TENOFOVIR350/LAMIVUDINE/ZIDOVUDINE	No					0
127	519/13	EFAVIRENZ600+TENOFOVIR350/LAMIVUDINE/ZIDOVUDINE	No					0
128	529/13	EFAVIRENZ600+TENOFOVIR350/LAMIVUDINE/ZIDOVUDINE	No					0
129	527/13	DUOVIR-N	No					0
130	218/13	DUOVIR-N	No					0
131	509/13	DUOVIR-N	No					0
132	563/13	EFAVIRENZ600+TENOFOVIR350/LAMIVUDINE/ZIDOVUDINE	No					0
133	440/13	EFAVIRENZ600+TENOFOVIR350/LAMIVUDINE/ZIDOVUDINE	No					0
134	456/13	EFAVIRENZ600+TENOFOVIR350/LAMIVUDINE/ZIDOVUDINE	No					0
135	420	DUOVIR-N	No					0
136	532/13	DUOVIR-N	No					0
137	533/13	DUOVIR-N	No					0
138	604/13	EFAVIRENZ600+TENOFOVIR350/LAMIVUDINE/ZIDOVUDINE	No					0
139	564/13	EFAVIRENZ600+TENOFOVIR350/LAMIVUDINE/ZIDOVUDINE	No					0
140	531/13	EFAVIRENZ600+TENOFOVIR350/LAMIVUDINE/ZIDOVUDINE	No					0
141	623/13	DUOVIR-N	No					0
142	588/13	DUOVIR-N	No					0
143	535/13	EFAVIRENZ600+TENOFOVIR350/LAMIVUDINE/ZIDOVUDINE	No					0
144	258/13	EFAVIRENZ600+TENOFOVIR350/LAMIVUDINE/ZIDOVUDINE	No					0
145	421/13	EFAVIRENZ600+TENOFOVIR350/LAMIVUDINE/ZIDOVUDINE	No					0
146	526/13	EFAVIRENZ600+TENOFOVIR350/LAMIVUDINE/ZIDOVUDINE	No					0
147	628/13	DUOVIR-N	No					0
148	518/13	DUOVIR-N	No					0
149	505/13	EFAVIRENZ600+TENOFOVIR350/LAMIVUDINE/ZIDOVUDINE	No					0
150	470/13	EFAVIRENZ600+TENOFOVIR350/LAMIVUDINE/ZIDOVUDINE	No					0
151	514/13	EFAVIRENZ600+TENOFOVIR350/LAMIVUDINE/ZIDOVUDINE	No					0
152	510/13	DUOVIR-N	No					0
153	387/13	EFAVIRENZ600+TENOFOVIR350/LAMIVUDINE/ZIDOVUDINE	No					0
154	254/13	EFAVIRENZ600+TENOFOVIR350/LAMIVUDINE/ZIDOVUDINE	No					0
155	694/13	DUOVIR-N	No					0
156	555/13	DUOVIR-N	No					0
157	457/13	EFAVIRENZ600+TENOFOVIR350/LAMIVUDINE/ZIDOVUDINE	No					0
158	383/13	EFAVIRENZ600+TENOFOVIR350/LAMIVUDINE/ZIDOVUDINE	No					0
159	468/13	NEVIRRAPINE200+TENOFOVIR/ZIDOVUDINE/LAMIVUDINE	No					0
160	502/13	EFAVIRENZ600+TENOFOVIR350/LAMIVUDINE/ZIDOVUDINE	No					0
161	705/13	EFAVIRENZ600+TENOFOVIR350/LAMIVUDINE/ZIDOVUDINE	No					0
162	523/13	EFAVIRENZ600+TENOFOVIR350/LAMIVUDINE/ZIDOVUDINE	No					0
163	695/13	NEVIRRAPINE200+TENOFOVIR/ZIDOVUDINE/LAMIVUDINE	No					0
164	612/13	EFAVIRENZ600+TENOFOVIR350/LAMIVUDINE/ZIDOVUDINE	No					0
165	625/13	EFAVIRENZ600+TENOFOVIR350/LAMIVUDINE/ZIDOVUDINE	No					0
166	631/13	NEVIRRAPINE200+TENOFOVIR/ZIDOVUDINE/LAMIVUDINE	No					0
167	989/13	DUOVIR-N	No					0
168	591/13	DUOVIR-N	No					0
169	592/13	DUOVIR-N	No					0
170	523/13	EFAVIRENZ600+TENOFOVIR350/LAMIVUDINE/ZIDOVUDINE	No					0
171	695/13	EFAVIRENZ600+TENOFOVIR350/LAMIVUDINE/ZIDOVUDINE	No					0
172	612/13	EFAVIRENZ600+TENOFOVIR350/LAMIVUDINE/ZIDOVUDINE	No					0
173	645/13	EFAVIRENZ600+TENOFOVIR350/LAMIVUDINE/ZIDOVUDINE	No					0
174	631/13	EFAVIRENZ600+TENOFOVIR350/LAMIVUDINE/ZIDOVUDINE	No					0
175	489/13	DUOVIR-N	No					0
176	383/13	EFAVIRENZ600+TENOFOVIR350/LAMIVUDINE/ZIDOVUDINE	No					0
177	569/13	EFAVIRENZ600+TENOFOVIR350/LAMIVUDINE/ZIDOVUDINE	No					0
178	464/13	EFAVIRENZ600+TENOFOVIR350/LAMIVUDINE/ZIDOVUDINE	No					0
179	599/13	DUOVIR-N	No					0
180	575/13	DUOVIR-N	No					0

## Sheet: EWI 4 (Paediatric)
	Indicator: Dispensing Practices (EWI 4) - Percentage of paediatric patients picking up mono or dual ARV therapy
	1. Country:		2. Facility:					EWI 4 Target
	3. Data abstraction date(s):		4. Total number of sheets (for paper-based data abstraction only):					Result
						Number of patients in denominator	0
		5. EWI sample start date(YY-MM-DD):
	6. Total number of eligible patients:							Override Text
		7. Data abstractor (name / last name / contact phone):						Please enter 'Yes' or 'No'
No.	Patient ID (note that EWI 4 includes all patients on ART at the facility, including those initiating ART, continuing ART and transferring in on ART)	ART regimen picked-up at baseline pick-up	Mono or Dual Therapy Regimen?					Mono/ Dual (binary)? (1 = Yes, 0 = No)

## Sheet: EWI 5 (Adult)
	Indicator: Virological Suppression (EWI 5) - Percentage of adult patients receiving ART at the site after the first 12 months of ART whose viral load is less than (<) 1000 copies/ml
	1. Country:	CAMEROUN	2. Facility:	HOPITAL CENTRAL YAOUNDE
	3. Data abstraction date:		4. Total number of sheets (for paper-based data abstraction only):				Number of patients not classified	0					Numerator	0
							Number of valid exclusions	0					Result
		5. EWI sample start date(YY-MM-DD):					Sample size:	0
	6. Total number of patients:						Number of patients in denominator	0
		7. Data abstractor (name / last name / contact phone):
	8. Site required to perform Viral Load Testing?
No.	Patient ID (note that EWI 5 includes all patients on ART at the facility, including those initiating ART, continuing ART and transferring in on ART)	ART initiation date (date of initial ART prescription, or ARV drug pick-up)	"12-month date" (12 months after ART initiation)	Date of transfer out after treatment initiation but before "12-month-date" - if applicable	Date of viral load test between 11 and 15 months on treatment	Viral load test result (copies per mL) is less than 1000 copies/mL or greater than or equal to 1000 copies/mL?			Valid transfer out before "12-month-date"	VL necessary?	Viral load test performed if necessary?	Valid Viral load test date if performed?	Viral load <1000 copes per mL if test performed?	Not Classified

## Sheet: EWI 5 (Paediatric)
	Indicator: Virological Suppression (EWI 5) - Percentage of paediatric patients receiving ART at the site after the first 12 months of ART whose viral load is less than (<) 1000 copies/ml
	1. Country:		2. Facility:
	3. Data abstraction date:		4. Total number of sheets (for paper-based data abstraction only):				Number of patients not classified	0					Numerator	0
							Number of valid exclusions	0					Result
		5. EWI sample start date(YY-MM-DD):					Sample size:	0
	6. Total number of patients:						Number of patients in denominator	0
		7. Data abstractor (name / last name / contact phone):
	8. Site required to perform Viral Load Testing?
No.	Patient ID (note that EWI 5 includes all patients on ART at the facility, including those initiating ART, continuing ART and transferring in on ART)	ART initiation date (date of initial ART prescription, or ARV drug pick-up)	"12-month date" (12 months after ART initiation)	Date of transfer out after treatment initiation but before "12-month-date" - if applicable	Date of viral load test between 11 and 15 months on treatment	Viral load test result (copies per mL) is less than 1000 copies/mL or greater than or equal to 1000 copies/mL?			Valid transfer out before "12-month-date"	VL necessary?	Viral load test performed if necessary?	Valid Viral load test date if performed?	Viral load <1000 copes per mL if test performed?	Not Classified

## Sheet: Summary (Adult)
	Site:	HOPITAL CENTRAL YAOUNDE
	Country:	CAMEROUN
	Year of Data Abstraction
	ADULT RESULTS
			Result
	EWI 1	On-time Pill Pick-up
	EWI 2	Retention in Care	Amber
	EWI 3	Pharmacy Stock-outs	Red
	EWI 4	Dispensing Practices	Green
	EWI 5	Virological Suppression

[truncated: 4 more sheets: Summary (Paediatric), Regimen Table (Adult), Regimen Table (Paediatric), For Supervisors]
