# Supplementary material for: Monitoring HIV Drug Resistance Early Warning Indicators in Cameroon: A Study Following the Revised World Health Organization Recommendations
Source: PLoS One. 2015 Jun 17;10(6):e0129210. doi: 10.1371/journal.pone.0129210 (PMC4471113; doi:10.1371/journal.pone.0129210)
Supplement: S2 Tables — (ZIP) [file pone.0129210.s002.zip › EWI Centre region sites/IAP_Centre_Hopital_Jamot_CTA.xls]

## Sheet: EWI 1 (Adult)
	Indicator: On-time Pill Pick-up (EWI 1) - Percentage of ART patients picking up all prescribed ARV drugs on time																EWI 1 targets
																	≥ 95%
	1. Country:	CAMEROUN	2. Facility:	HOPITAL JAMOT													85-94%		Sample size by annual number of eligible patients
	3. Data abstraction date(s):	2014-02-22	4. Total number of sheets (for paper-based data abstraction only):	8			Number of patients not classified	#REF!									<85%		Annual number of eligible patients at the site		Number to be sampled at the site (sample size)
							Number of patients in denominator	174								EWI 1 score for this site	#REF!		1	75	All
		5. EWI sample start date(YY-MM-DD):	2013-06-03																76	110	75
	6. Total number of eligible patients:	175					8. Required minimum sample size:	100	If using printed abstraction sheet, then refer to EWI Guidance document for required minimum sample size.										111	199	100
		7. Data abstractor (name / last name / contact phone):	TCHATAT BANKWE MAJOLIE 77228885/90072932																200	250	110
																			251	299	120
No.	Patient ID (note that EWI 1 includes all patients on ART at the facility, including those initiating ART, continuing ART and transferring in on ART)	Baseline pick-up (the date of the first ARV drug pick-up after the "EWI sample start date", #5 above)	ART regimen picked up at "baseline pick-up" (ARV drugs as recorded on pharmacy record)	Number of days of ART picked up at "baseline pick-up" - if needed, calculate from pill number and strength (mg) and pills/day using Conversion Calculator; or record in previous column.	Number of days ART remnant - if recorded and applicable.	Pick-up 1 (date of first ARV drug pick-up after "baseline pick-up") - enter date of pick-up of new regimen if it was changed after the baseline pick-up date	Date of transfer out after "baseline pick-up" - if applicable	Date of death after "baseline pick-up" - if applicable	Date of ART stop without restart after "baseline pick-up" - if applicable		Run-out date 1 (date at which the ARV drugs picked up at "baseline pick-up" are expected to run out)	Earliest date of transfer, death or stop	Transfer out, death or stop date before "run-out date 1"	Not on-time for "pick-up 1"	No late pickups (blank if transfer, death or stop before "run-out date 1"; 1 if no late pick-ups; 0 if at least one late pick-up)	Patient not classified			300	350	130
1	517/08	2013-06-24	TENLAN + EFAV	30	8						2013-08-01	none	0	1	0	0			351	400	135
2	392/10	2013-07-23	ZIDOLAM-N	30	-21						2013-08-01	none	0	1	0	0			401	450	140
3	582/12	2013-08-22	ZIDOLAM-N	30	-50						2013-08-02	none	0	1	0	0			451	550	145
4	302§08	2013-06-11	ZIDOLAM-N	30	21						2013-08-01	none	0	1	0	0			551	700	155
5	30/06	2013-06-24	ZIDOLAM-N	30	9						2013-08-02	none	0	1	0	0			701	850	160
6	295/08	2013-06-24	ZIDOLAM-N	30	8						2013-08-01	none	0	1	0	0			851	1600	175
7	366/09	2013-06-24	ZIDOLAM-N	30	8						2013-08-01	none	0	1	0	0			1601	2150	180
8	139/13	2013-06-24	ZIDOLAM-N	30	8						2013-08-01	none	0	1	0	0			2151	4340	200
9	17/12	2013-08-05	ZIDOLAM-N	30	-33						2013-08-02	none	0	1	0	0			4341	5670	210
10	343/08	2013-07-15	ZIDOLAM-N	30	-13						2013-08-01	none	0	1	0	0			5671	10000	215
11	643/10	2013-09-24	ZIDOLAM-N	30	-81						2013-08-04	none	0	1	0	0			>10000		Consult WHO
12	659/07	2013-06-24	ZIDOLAM-N	30	8						2013-08-01	none	0	1	0	0
13	701/07	2013-06-24	ZIDOLAM-N	30	8						2013-08-01	none	0	1	0	0
14	686/09	2013-06-25	ZIDOLAM-N	30	7						2013-08-01	none	0	1	0	0
15	313/12	2013-06-24	ZIDOLAM-N	30	8						2013-08-01	none	0	1	0	0
16	87/13	2013-06-24	ZIDOLAM-N	30	8						2013-08-01	none	0	1	0	0
17	726/10	2013-06-24	ZIDOLAM-N	30	8						2013-08-01	none	0	1	0	0
18	204/11	2013-07-09	TENLAN + EFAV	30	-7						2013-08-01	none	0	1	0	0
19	672/09	2013-06-24	TENLAN + EFAV	30	8						2013-08-01	none	0	1	0	0
20	464/05	2013-06-26	DIDA+ABAC+ALUVIA	30	7						2013-08-02	none	0	1	0	0
21	86/07	2013-06-24	ZIDOLAM-N	30	8						2013-08-08	none	0	1	0	0
22	416/08	2013-07-01	ZIDOLAM-N	30	1						2013-07-25	none	0	1	0	0
23	43/06	2013-06-24	ZIDOLAM-N	30							2013-08-22	none	0	1	0	0
24	317/07	2013-07-23	ZIDOLAM-N	30							2013-08-16	none	0	1	0	0
25	607/08	2013-07-17	ZIDOLAM-N	30							#REF!	none	#REF!	#REF!	#REF!	#REF!
26	239/13	2013-06-24	ZIDOLAM-N	30							2013-07-24	none	0	1	0	0
27	291/09	2013-08-28	ZIDOLAM-N	30							2013-09-27	none	0	1	0	0
28	193/12	2013-06-25	ZIDOLAM-N	30							2013-07-25	none	0	1	0	0
29	810/11	2013-07-01	TENLAN + EFAV	30							2013-07-31	none	0	1	0	0
30	337/12	2013-07-02	ZIDOLAM-N	30							2013-08-01	none	0	1	0	0
31	217/12	2013-06-24	ZIDOLAM-N	30							2013-07-24	none	0	1	0	0
32	126/13	2013-06-24	ZIDOLAM-N	30							2013-07-24	none	0	1	0	0
33	764/12	2013-07-02	ZIDOLAM-N	30							2013-08-01	none	0	1	0	0
34	451/11	2013-07-02	TENLAN + EFAV	30							2013-08-01	none	0	1	0	0
35	398/10	2013-07-01	ZIDOLAM-N	30							2013-07-31	none	0	1	0	0
36	158/09	2013-06-24	ZIDOLAM-N	30							2013-07-24	none	0	1	0	0
37	180/12	2013-06-27	ZIDOLAM-N	30							2013-07-27	none	0	1	0	0
38	306/09	2013-06-24	TENLAN + EFAV	30							2013-07-24	none	0	1	0	0
39	344/12	2013-11-11	ZIDOLAM-N	30							2013-12-11	none	0	1	0	0
40	670/11	2013-06-26	ZIDOLAM-N	30							2013-07-26	none	0	1	0	0
41	207/11	2013-07-09	TENLAN + EFAV	30							2013-08-08	none	0	1	0	0
42	527/06	2013-06-24	ZIDOLAM-N	30							2013-07-24	none	0	1	0	0
43	361/12	2013-06-24	TENLAN + EFAV	30							2013-07-24	none	0	1	0	0
44	736/07	2013-06-24	ZIDOLAM-N	30							2013-07-24	none	0	1	0	0
45	443/12	2013-07-02	ZIDOLAM-N	30							2013-08-01	none	0	1	0	0
46	916/11	2013-06-24	ZIDOLAM-N	30							2013-07-24	none	0	1	0	0
47	1028/11	2013-08-29	ZIDOLAM-N	30							2013-09-28	none	0	1	0	0
48	525/12	2013-06-24	TENLAN + EFAV	30							2013-07-24	none	0	1	0	0
49	406/10	2013-06-19	ZIDOLAM-N	30							2013-07-19	none	0	1	0	0
50	287/09	2013-07-18	ZIDOLAM-N	30							2013-08-17	none	0	1	0	0
51	527/08	2013-07-23	ZIDOLAM-N	30							2013-08-22	none	0	1	0	0
52	538/08	2013-07-03	ZIDOLAM-N	30							2013-08-02	none	0	1	0	0
53	318/06	2013-07-03	ZIDOLAM-N	30							2013-08-02	none	0	1	0	0
54	141/13	2013-06-24	ZIDOLAM-N	30							2013-07-24	none	0	1	0	0
55	312/06	2013-06-18	ZIDOLAM-N	30							2013-07-18	none	0	1	0	0
56	433/06	2013-08-22	ZIDOLAM-N	30							2013-09-21	none	0	1	0	0
57	308/08	2013-06-26	ZIDOLAM-N	30							2013-07-26	none	0	1	0	0
58	187/06	2013-06-24	ZIDOLAM-N	30							2013-07-24	none	0	1	0	0
59	13/13	2013-06-25	TENLAN + EFAV	30							2013-07-25	none	0	1	0	0
60	282/11	2013-06-24	ZIDOLAM-N	30							2013-07-24	none	0	1	0	0
61	209/10	2013-06-26	ZIDOLAM-N	30							2013-07-26	none	0	1	0	0
62	750/07	2013-07-01	ZIDOLAM-N	30							2013-07-31	none	0	1	0	0
63	475/12	2013-07-01	TENLAN + EFAV	30							2013-07-31	none	0	1	0	0
64	82/10	2013-10-24	ZIDOLAM-N	30							2013-11-23	none	0	1	0	0
65	126/12	2013-06-24	ZIDOLAM-N	30							2013-07-24	none	0	1	0	0
66	747/10	2013-06-24	DUOVIR-EFAV	30							2013-07-24	none	0	1	0	0
67	440/12	2013-07-04	TENLAN + EFAV	30							2013-08-03	none	0	1	0	0
68	555/10	2013-07-25	ZIDOLAM-N	30							2013-08-24	none	0	1	0	0
69	525/11	2013-07-25	TENLAN + EFAV	30							2013-08-24	none	0	1	0	0
70	453/12	2013-06-24	ZIDOLAM-N	30							2013-07-24	none	0	1	0	0
71	505/08	2013-06-24	ZIDOLAM-N	30							2013-07-24	none	0	1	0	0
72	272/13	2013-06-24	TENLAN + EFAV	30							2013-07-24	none	0	1	0	0
73	127/13	2013-08-05	ZIDOLAM-N	30							2013-09-04	none	0	1	0	0
74	77/11	2013-07-15	ZIDOLAM-N	30							2013-08-14	none	0	1	0	0
75	621/11	2013-09-05	ZIDOLAM-N	30							2013-10-05	none	0	1	0	0
76	649/10	2013-06-24	ZIDOLAM-N	30							2013-07-24	none	0	1	0	0
77	736/08	2013-07-15	ZIDOLAM-N	30							2013-08-14	none	0	1	0	0
78	155/07	2013-07-15	ZIDOLAM-N	30							2013-08-14	none	0	1	0	0
79	291/13	2013-06-24	TENLAN + EFAV	30							2013-07-24	none	0	1	0	0
80	626/10	2013-07-15	ZIDOLAM-N	30							2013-08-14	none	0	1	0	0
81	540/07	2013-06-26	ZIDOLAM-N	30							2013-07-26	none	0	1	0	0
82	760/10	2013-06-26	ZIDOLAM-N	30							2013-07-26	none	0	1	0	0
83	408/10	2013-06-25	ZIDOLAM-N	30							2013-07-25	none	0	1	0	0
84	74/11	2013-07-10	TENLAN + EFAV	30							2013-08-09	none	0	1	0	0
85	52/11	2013-06-24	ZIDOLAM-N	30							2013-07-24	none	0	1	0	0
86	311/07	2013-09-02	ZIDOLAM-N	30							2013-10-02	none	0	1	0	0
87	197/05	2013-12-19	ZIDOLAM-N	30							2014-01-18	none	0	1	0	0
88	615/10	2013-07-01	ZIDOLAM-N	30							2013-07-31	none	0	1	0	0
89	55/11	2013-07-17	ZIDOLAM-N	30							2013-08-16	none	0	1	0	0
90	54/11	2013-07-01	ZIDOLAM-N	30							2013-07-31	none	0	1	0	0
91	199/10	2013-07-17	ZIDOLAM-N	30							2013-08-16	none	0	1	0	0
92	1022/11	2013-06-25	ZIDOLAM-N	30							2013-07-25	none	0	1	0	0
93	136/13	2013-06-24	ZIDOLAM-N	30							2013-07-24	none	0	1	0	0
94	116/11	2013-06-25	ZIDOLAM-N	30							2013-07-25	none	0	1	0	0
95	551/10	2013-06-25	ZIDOLAM-N	30							2013-07-25	none	0	1	0	0
96	243/13	2013-06-24	ZIDOLAM-N	30							2013-07-24	none	0	1	0	0
97	421/10	2013-06-24	ZIDOLAM-N	30							2013-07-24	none	0	1	0	0
98	701/08	2013-06-24	ZIDOLAM-N	30							2013-07-24	none	0	1	0	0
99	373/11	2013-06-24	ZIDOLAM-N	30							2013-07-24	none	0	1	0	0
100	222/12	2013-07-01	TENLAN -N	30							2013-07-31	none	0	1	0	0
101	826/12	2013-06-24	ZIDOLAM-N	30							2013-07-24	none	0	1	0	0
102	16/12	2013-10-29	ZIDOLAM-N	30							2013-11-28	none	0	1	0	0
103	52/12	2013-06-24	ZIDOLAM-N	30							2013-07-24	none	0	1	0	0
104	162/10	2013-06-24	ZIDOLAM-N	30							2013-07-24	none	0	1	0	0
105	718/12	2013-06-24	ZIDOLAM-N	30							2013-07-24	none	0	1	0	0
106	451/05	2013-06-24	ZIDOLAM-N	30							2013-07-24	none	0	1	0	0
107	230/13	2013-06-24	ZIDOLAM-N	30							2013-07-24	none	0	1	0	0
108	208/10	2013-06-29	TENLAN + EFAV	30							2013-07-29	none	0	1	0	0
109	414/12	2013-06-24	ZIDOLAM-N	30							2013-07-24	none	0	1	0	0
110	125/13	2013-06-24	ZIDOLAM-N	30							2013-07-24	none	0	1	0	0
111	345/11	2013-07-03	ZIDOLAM-N	30							2013-08-02	none	0	1	0	0
112	448/10	2013-07-27	ZIDOLAM-N	30							2013-08-26	none	0	1	0	0
113	513/06	2013-07-01	ZIDOLAM-N	30							2013-07-31	none	0	1	0	0
114	58/09	2013-06-24	ZIDOLAM-N	30							2013-07-24	none	0	1	0	0
115	521/12	2013-06-24	ZIDOLAM-N	30							2013-07-24	none	0	1	0	0
116	646/12	2013-07-10	TENLAN + EFAV	30							2013-08-09	none	0	1	0	0
117	519/07	2013-06-24	ZIDOLAM-N	30							2013-07-24	none	0	1	0	0
118	405/12	2013-06-26	ZIDOLAM-N	30							2013-07-26	none	0	1	0	0
119	225/12	2013-06-27	ZIDOLAM-N	30							2013-07-27	none	0	1	0	0
120	730/07	2013-07-01	ZIDOLAM-N	30							2013-07-31	none	0	1	0	0
121	934/12	2013-06-24	TENLAN + EFAV	30							2013-07-24	none	0	1	0	0
122	15/11	2013-06-26	TENLAN + EFAV	30							2013-07-26	none	0	1	0	0
123	943/12	2013-07-14	ZIDOLAM-N	30							2013-08-13	none	0	1	0	0
124	481/09	2013-06-24	ZIDOLAM-N	30							2013-07-24	none	0	1	0	0
125	27/10	2013-08-19	ZIDOLAM-N	30							2013-09-18	none	0	1	0	0
126	336/13	2013-07-04	TENLAM-N	30							2013-08-03	none	0	1	0	0
127	176/04	2013-06-24	DIDA+ABAC+LOPINAVIR	30							2013-07-24	none	0	1	0	0
128	552/06	2013-07-03	DIDA+ABAC+LOPINAVIR	30							2013-08-02	none	0	1	0	0
129	117/05	2013-07-01	TENLAN + EFAV	30							2013-07-31	none	0	1	0	0
130	214/11	2013-07-10	TENLAN + EFAV	30							2013-08-09	none	0	1	0	0
131	494/08	2013-06-25	ZIDOLAM-N	30							2013-07-25	none	0	1	0	0
132	167/11	2013-06-25	ZIDOLAM-N	30							2013-07-25	none	0	1	0	0
133	745/11	2013-06-24	ZIDOLAM-N	30							2013-07-24	none	0	1	0	0
134	782/11	2013-07-15	ZIDOLAM-N	30							2013-08-14	none	0	1	0	0
135	778/11	2013-07-18	ZIDOLAM-N	30							2013-08-17	none	0	1	0	0
136	103/09	2013-08-05	ZIDOLAM-N	30							2013-09-04	none	0	1	0	0
137	375/11	2013-06-25	TENLAM-N	30							2013-07-25	none	0	1	0	0
138	86/13	2013-06-24	ZIDOLAM-N	30							2013-07-24	none	0	1	0	0
139	11/11	2013-06-26	ZIDOLAM-N	30							2013-07-26	none	0	1	0	0
140	352/10	2013-07-02	ZIDOLAM-N	30							2013-08-01	none	0	1	0	0
141	198/08	2013-07-18	ZIDOLAM-N	30							2013-08-17	none	0	1	0	0
142	26/06	2013-07-03	ZIDOLAM-N	30							2013-08-02	none	0	1	0	0
143	174/08	2013-06-25	TENLAN + EFAV	30							2013-07-25	none	0	1	0	0
144	510/06	2013-06-26	ZIDOLAM-N	30							2013-07-26	none	0	1	0	0
145	482/06	2013-06-26	ZIDOLAM-N	30							2013-07-26	none	0	1	0	0
146	255/06	2013-06-24	ZIDOLAM-N	30							2013-07-24	none	0	1	0	0
147	513/10	2013-06-24	ZIDOLAM-N	30							2013-07-24	none	0	1	0	0
148	182/09	2013-08-07	ZIDOLAM-N	30							2013-09-06	none	0	1	0	0
149	428/12	2013-07-15	ZIDOLAM-N	30							2013-08-14	none	0	1	0	0
150	418/06	2013-06-25	ZIDOLAM-N	30							2013-07-25	none	0	1	0	0
151	292/05	2013-06-26	ZIDOLAM-N	30							2013-07-26	none	0	1	0	0
152	269/05	2013-06-26	ZIDOLAM-N	30							2013-07-26	none	0	1	0	0
153	180/08	2013-06-25	ZIDOLAM-N	30							2013-07-25	none	0	1	0	0
154	567/06	2013-06-25	ZIDOLAM-N	30							2013-07-25	none	0	1	0	0
155	689/11	2013-06-25	ZIDOLAM-N	30							2013-07-25	none	0	1	0	0
156	832/11	2013-07-22	ZIDOLAM-N	30							2013-08-21	none	0	1	0	0
157	275/10	2013-07-03	ZIDOLAM-N	30							2013-08-02	none	0	1	0	0
158	476/06	2013-06-25	ZIDOLAM-N	30							2013-07-25	none	0	1	0	0
159	45/12	2013-06-27	ZIDOLAM-N	30							2013-07-27	none	0	1	0	0
160	754/11	2013-06-27	ZIDOLAM-N	30							2013-07-27	none	0	1	0	0
161	294/08	2013-06-27	ZIDOLAM-N	30							2013-07-27	none	0	1	0	0
162	502/05	2013-06-25	ZIDOLAM-N	30							2013-07-25	none	0	1	0	0
163	233/07	2013-07-18	TENLAN + EFAV	30							2013-08-17	none	0	1	0	0
164	521/07	2013-07-15	ZIDOLAM-N	30							2013-08-14	none	0	1	0	0
165	685/12	2013-06-25	ZIDOLAM-N	30							2013-07-25	none	0	1	0	0
166	550/09	2013-06-25	ZIDOLAM-N	30							2013-07-25	none	0	1	0	0
167	735/07	2013-06-25	TENLAN + EFAV	30							2013-07-25	none	0	1	0	0
168	312/05	2013-06-25	ZIDOLAM-N	30							2013-07-25	none	0	1	0	0
169	502/11	2013-06-25	TENLAN + EFAV	30							2013-07-25	none	0	1	0	0
170	338/11	2013-06-25	ZIDOLAM-N	30							2013-07-25	none	0	1	0	0
171	638/11	2013-06-25	ZIDOLAM-N	30							2013-07-25	none	0	1	0	0
172	50/08	2013-06-25	ZIDOLAM-N	30							2013-07-25	none	0	1	0	0
173	84/10	2013-06-25	TENLAN + EFAV	30							2013-07-25	none	0	1	0	0
174	426/10	2013-06-25	ZIDOLAM-N	30							2013-07-25	none	0	1	0	0
175	958/11	2013-07-02	ZIDOLAM-N	30							2013-08-01	none	0	1	0	0

## Sheet: EWI 1 (Paediatric)
	Indicator: On-time Pill Pick-up (EWI 1) - Percentage of ART patients picking up all prescribed ARV drugs on time																										EWI 1 targets
																											≥ 95%
	1. Country:		2. Facility:																								85-94%		Sample size by annual number of eligible patients
	3. Data abstraction date(s):		4. Total number of sheets (for paper-based data abstraction only):				Number of patients not classified																				<85%		Annual number of eligible patients at the site		Number to be sampled at the site (sample size)
							Number of patients in denominator																			EWI 1 score for this site			1	75	All
		5. EWI sample start date (YY-MM-DD):																											76	110	75
	6. Total number of eligible patients:						8. Required minimum sample size:		If using printed abstraction sheet, then refer to EWI Guidance document for required minimum sample size.																				111	199	100
		7. Data abstractor (name / last name / contact phone):																											200	250	110
																													251	299	120
No.	Patient ID (note that EWI 1 includes all patients on ART at the facility, including those initiating ART, continuing ART and transferring in on ART)	Baseline pick-up (the date of the first ARV drug pick-up after the "EWI sample start date", #5 above)	ART regimen picked up at "baseline pick-up" (ARV drugs as recorded on medical or pharmacy record) - if facility uses codes for standard ART regimens, enter them; if facility uses a code for non-standard regimens (e.g. "other", "1e", etc) enter the complete list of ARV drugs. - if number of days of ART is not in record (see next column), can record ARV drugs, pill number and strength (mg) and pill…	Number of days of ART picked up at "baseline pick-up" (calculated)	MEDICINE 1 Number of days of medicine 1 picked up at "baseline pick-up" (enter directly here OR enter data in BOTH the "Amount picked up" and "Daily dose" columns)	MEDICINE 1 Amount picked up (number of pills for solids or number of ml for liquids; if there are remnant pills, please add them here, but remnant liquids should be discarded)	MEDICINE 1 Daily dose (number of pills for solids or number of ml for liquids)	MEDICINE 2 Number of days of medicine 2 picked up at "baseline pick-up" (enter directly here OR enter data in BOTH the "Amount picked up" and "Daily dose" columns)	MEDICINE 2 Amount picked up (number of pills for solids or number of ml for liquids; if there are remnant pills, please add them here, but remnant liquids should be discarded)	MEDICINE 2 Daily dose (number of pills for solids or number of ml for liquids)	MEDICINE 3 Number of days of medicine 3 picked up at "baseline pick-up" (enter directly here OR enter data in BOTH the "Amount picked up" and "Daily dose" columns)	MEDICINE 3 Amount picked up (number of pills for solids or number of ml for liquids; if there are remnant pills, please add them here, but remnant liquids should be discarded)	MEDICINE 3 Daily dose (number of pills for solids or number of ml for liquids)	Pick-up 1 (date of first ARV drug pick-up after "baseline pick-up") - enter date of pick-up of new regimen if it was changed after the baseline pick-up date	Date of transfer out after "baseline pick-up" - if applicable	Date of death after "baseline pick-up" - if applicable	Date of ART stop without restart after "baseline pick-up" - if applicable	Medicine 1 Days picked up	Medicine 2 Days picked up	Medicine 3 Days picked up	Run-out date 1 (date at which the ARV drugs picked up at "baseline pick-up" are expected to run out)	Earliest date of transfer, death or stop	Transfer out, death or stop date before "run-out date 1"	Not on-time for "pick-up 1"	No late pickups (blank if transfer, death or stop before "run-out date 1"; 1 if no late pick-ups; 0 if at least one late pick-up)	Patient not classified			300	350	130
																													351	400	135
																													401	450	140
																													451	550	145
																													551	700	155
																													701	850	160
																													851	1600	175
																													1601	2150	180
																													2151	4340	200
																													4341	5670	210
																													5671	10000	215
																													>10000		Consult WHO

## Sheet: EWI 2 (Adult & Paediatric)
	Indicator: Retention in Care (EWI 2) - Percentage of adults and children known to be alive and on treatment 12 months after initiation of ART
	1. Country:	CAMEROUN	2. Facility:	HOPITAL JAMOT
	3. Data abstraction date(s):		4. Total number of sheets (for paper-based data abstraction only):
		5. EWI sample start date (YY-MM-DD):	2013-06-03
	6. Total number of patients:
		7. Data abstractor (name / last name / contact phone):	TCHATAT BANKWE MAJOLIE 77228885/90072932
	UNGASS #24 / PEPFAR #T1.3.D / Global Fund Impact #HIV-I3 Site Result
	Numerator	0.84
	Denominator	1.75
	Site Result	0.48

## Sheet: EWI 3 (Adult)
	Indicator: Drug supply continuity (EWI 3) - Percentage of months in a designated year in which there where NO ARV drug stock-outs																			Stock-out summary
															EWI 3 target		1			No stock-outs	0
	1. Country:	CAMEROUN				2. Facility:	HOPITAL JAMOT								EWI 3 score at this site		1			One or more stock-outs	1
	3. Data abstraction date:			4. Total number of sheets (paper-based abstraction):
															X
	5. Reporting Period:
			6. Data abstractor (name / last name / contact phone):	TCHATAT BANKWE MAJOLIE 77228885/90072932
	For each ARV drug routinely used at the site, enter an "X" from the drop-down menu for each month in which there was at least one stock-out of ANY ARV drug routinely used at this site. List each ARV drug routinely used at the site, even if no stockouts of a drug occurred during the designated time period.
No.	Antiretroviral drug	Oct.2012	Nov.2012	Dec.2012	Jan.2013	Feb.2013	Mar.2013	Apr.2013	May 2013	Jun.2013	Jul.2013	Aug.2013	Sep.2013	Stock-out summary for the year	Number of months with at least one stock-out		Not classified (1, 0 or blank)
1	TENOLAM 300/EFAVIRENZ 600													No stock-outs	0		0
2	TENOLAM 300/NEVIRAPINE													No stock-outs	0		0
3	ZIDOLAM-N													No stock-outs	0		0
4	DUOVIR-EFAVIRENZ													No stock-outs	0		0
5	LAMIVIR 150/EFAVIRENZ													No stock-outs	0		0
6	LAMIVIR 150/ABACAVIR/EFAVIRENZ													No stock-outs	0		0
7	LAMIVIR 150/ABACAVIR/NEVIRAPINE													No stock-outs	0		0
8	ABACAVIR/DIDANOSINE/LOPINAVIR													No stock-outs	0		0
9	TENOLAM/LOPINAVIR													No stock-outs	0		0
10	DUOVIR/LOPINAVIR													No stock-outs	0		0
11	LAM 150													No stock-outs	0		0
12	TENLAM 300													No stock-outs	0		0
	number per month	0	0	0	0	0	0	0	0	0	0	0	0

## Sheet: EWI 3 (Paediatric)
	Indicator: Drug supply continuity (EWI 3) - Percentage of months in a designated year in which there where NO ARV drug stock-outs																			Stock-out summary
															EWI 3 target		1			No stock-outs	0
	1. Country:					2. Facility:									EWI 3 score at this site					One or more stock-outs	1
	3. Data abstraction date:			4. Total number of sheets (paper-based abstraction):
															X
	5. Reporting Period:
			6. Data abstractor (name / last name / contact phone):
	For each ARV drug routinely used at the site, enter an "X" from the drop-down menu for each month in which there was at least one stock-out of ANY ARV drug routinely used at this site. List each ARV drug routinely used at the site, even if no stockouts of a drug occurred during the designated time period.
No.	Antiretroviral drug	Oct.2012	Nov.2012	Dec.2012	Jan.2013	Feb.2013	Mar.2013	Apr.2013	May 2013	Jun.2013	Jul.2013	Aug.2013	Sep.2013	Stock-out summary for the year	Number of months with at least one stock-out		Not classified (1, 0 or blank)
	number per month	0	0	0	0	0	0	0	0	0	0	0	0

## Sheet: EWI 4 (Adult)
	Indicator: Dispensing Practices (EWI 4) - Percentage of adult patients picking up mono or dual ARV therapy
	1. Country:	CAMEROUN	2. Facility:	HOPITAL JAMOT				EWI 4 Target
	3. Data abstraction date(s):	2014-02-22	4. Total number of sheets (for paper-based data abstraction only):					Result	0
						Number of patients in denominator	175
		5. EWI sample start date(YY-MM-DD):	2013-06-03
	6. Total number of eligible patients:	175						Override Text
		7. Data abstractor (name / last name / contact phone):	TCHATAT BANKWE MAJOLIE 77228885/90072932					Please enter 'Yes' or 'No'
No.	Patient ID (note that EWI 4 includes all patients on ART at the facility, including those initiating ART, continuing ART and transferring in on ART)	ART regimen picked-up at baseline pick-up	Mono or Dual Therapy Regimen?					Mono/ Dual (binary)? (1 = Yes, 0 = No)
1	517/08	TENLAN + EFAV	NO					0
2	392/10	ZIDOLAM-N	NO					0
3	582/12	ZIDOLAM-N	NO					0
4	302§08	ZIDOLAM-N	NO					0
5	30/06	ZIDOLAM-N	NO					0
6	295/08	ZIDOLAM-N	NO					0
7	366/09	ZIDOLAM-N	NO					0
8	139/13	ZIDOLAM-N	NO					0
9	17/12	ZIDOLAM-N	NO					0
10	343/08	ZIDOLAM-N	NO					0
11	643/10	ZIDOLAM-N	NO					0
12	659/07	ZIDOLAM-N	NO					0
13	701/07	ZIDOLAM-N	NO					0
14	686/09	ZIDOLAM-N	NO					0
15	313/12	ZIDOLAM-N	NO					0
16	87/13	ZIDOLAM-N	NO					0
17	726/10	ZIDOLAM-N	NO					0
18	204/11	TENLAN + EFAV	NO					0
19	672/09	TENLAN + EFAV	NO					0
20	464/05	DIDA+ABAC+ALUVIA	NO					0
21	86/07	ZIDOLAM-N	NO					0
22	416/08	ZIDOLAM-N	NO					0
23	43/06	ZIDOLAM-N	NO					0
24	317/07	ZIDOLAM-N	NO					0
25	607/08	ZIDOLAM-N	NO					0
26	239/13	ZIDOLAM-N	NO					0
27	291/09	ZIDOLAM-N	NO					0
28	193/12	ZIDOLAM-N	NO					0
29	810/11	TENLAN + EFAV	NO					0
30	337/12	ZIDOLAM-N	NO					0
31	217/12	ZIDOLAM-N	NO					0
32	126/13	ZIDOLAM-N	NO					0
33	764/12	ZIDOLAM-N	NO					0
34	451/11	TENLAN + EFAV	NO					0
35	398/10	ZIDOLAM-N	NO					0
36	158/09	ZIDOLAM-N	NO					0
37	180/12	ZIDOLAM-N	NO					0
38	306/09	TENLAN + EFAV	NO					0
39	344/12	ZIDOLAM-N	NO					0
40	670/11	ZIDOLAM-N	NO					0
41	207/11	TENLAN + EFAV	NO					0
42	527/06	ZIDOLAM-N	NO					0
43	361/12	TENLAN + EFAV	NO					0
44	736/07	ZIDOLAM-N	NO					0
45	443/12	ZIDOLAM-N	NO					0
46	916/11	ZIDOLAM-N	NO					0
47	1028/11	ZIDOLAM-N	NO					0
48	525/12	TENLAN + EFAV	NO					0
49	406/10	ZIDOLAM-N	NO					0
50	287/09	ZIDOLAM-N	NO					0
51	527/08	ZIDOLAM-N	NO					0
52	538/08	ZIDOLAM-N	NO					0
53	318/06	ZIDOLAM-N	NO					0
54	141/13	ZIDOLAM-N	NO					0
55	312/06	ZIDOLAM-N	NO					0
56	433/06	ZIDOLAM-N	NO					0
57	308/08	ZIDOLAM-N	NO					0
58	187/06	ZIDOLAM-N	NO					0
59	13/13	TENLAN + EFAV	NO					0
60	282/11	ZIDOLAM-N	NO					0
61	209/10	ZIDOLAM-N	NO					0
62	750/07	ZIDOLAM-N	NO					0
63	475/12	TENLAN + EFAV	NO					0
64	82/10	ZIDOLAM-N	NO					0
65	126/12	ZIDOLAM-N	NO					0
66	747/10	DUOVIR-EFAV
67	440/12	TENLAN + EFAV	NO					0
68	555/10	ZIDOLAM-N	NO					0
69	525/11	TENLAN + EFAV	NO					0
70	453/12	ZIDOLAM-N	NO					0
71	505/08	ZIDOLAM-N	NO					0
72	272/13	TENLAN + EFAV	NO					0
73	127/13	ZIDOLAM-N	NO					0
74	77/11	ZIDOLAM-N	NO					0
75	621/11	ZIDOLAM-N	NO					0
76	649/10	ZIDOLAM-N	NO					0
77	736/08	ZIDOLAM-N	NO					0
78	155/07	ZIDOLAM-N	NO					0
79	291/13	TENLAN + EFAV	NO					0
80	626/10	ZIDOLAM-N	NO					0
81	540/07	ZIDOLAM-N	NO					0
82	760/10	ZIDOLAM-N	NO					0
83	408/10	ZIDOLAM-N	NO					0
84	74/11	TENLAN + EFAV	NO					0
85	52/11	ZIDOLAM-N	NO					0
86	311/07	ZIDOLAM-N	NO					0
87	197/05	ZIDOLAM-N	NO					0
88	615/10	ZIDOLAM-N	NO					0
89	55/11	ZIDOLAM-N	NO					0
90	54/11	ZIDOLAM-N	NO					0
91	199/10	ZIDOLAM-N	NO					0
92	1022/11	ZIDOLAM-N	NO					0
93	136/13	ZIDOLAM-N	NO					0
94	116/11	ZIDOLAM-N	NO					0
95	551/10	ZIDOLAM-N	NO					0
96	243/13	ZIDOLAM-N	NO					0
97	421/10	ZIDOLAM-N	NO					0
98	701/08	ZIDOLAM-N	NO					0
99	373/11	ZIDOLAM-N	NO					0
100	222/12	TENLAN -N	NO					0
101	826/12	ZIDOLAM-N	NO					0
102	16/12	ZIDOLAM-N	NO					0
103	52/12	ZIDOLAM-N	NO					0
104	162/10	ZIDOLAM-N	NO					0
105	718/12	ZIDOLAM-N	NO					0
106	451/05	ZIDOLAM-N	NO					0
107	230/13	ZIDOLAM-N	NO					0
108	208/10	TENLAN + EFAV	NO					0
109	414/12	ZIDOLAM-N	NO					0
110	125/13	ZIDOLAM-N	NO					0
111	345/11	ZIDOLAM-N	NO					0
112	448/10	ZIDOLAM-N	NO					0
113	513/06	ZIDOLAM-N	NO					0
114	58/09	ZIDOLAM-N	NO					0
115	521/12	ZIDOLAM-N	NO					0
116	646/12	TENLAN + EFAV	NO					0
117	519/07	ZIDOLAM-N	NO					0
118	405/12	ZIDOLAM-N	NO					0
119	225/12	ZIDOLAM-N	NO					0
120	730/07	ZIDOLAM-N	NO					0
121	934/12	TENLAN + EFAV	NO					0
122	15/11	TENLAN + EFAV	NO					0
123	943/12	ZIDOLAM-N	NO					0
124	481/09	ZIDOLAM-N	NO					0
125	27/10	ZIDOLAM-N	NO					0
126	336/13	TENLAM-N	NO					0
127	176/04	DIDA+ABAC+LOPINAVIR	NO					0
128	552/06	DIDA+ABAC+LOPINAVIR	NO					0
129	117/05	TENLAN + EFAV	NO					0
130	214/11	TENLAN + EFAV	NO					0
131	494/08	ZIDOLAM-N	NO					0
132	167/11	ZIDOLAM-N	NO					0
133	745/11	ZIDOLAM-N	NO					0
134	782/11	ZIDOLAM-N	NO					0
135	778/11	ZIDOLAM-N	NO					0
136	103/09	ZIDOLAM-N	NO					0
137	375/11	TENLAM-N	NO					0
138	86/13	ZIDOLAM-N	NO					0
139	11/11	ZIDOLAM-N	NO					0
140	352/10	ZIDOLAM-N	NO					0
141	198/08	ZIDOLAM-N	NO					0
142	26/06	ZIDOLAM-N	NO					0
143	174/08	TENLAN + EFAV	NO					0
144	510/06	ZIDOLAM-N	NO					0
145	482/06	ZIDOLAM-N	NO					0
146	255/06	ZIDOLAM-N	NO					0
147	513/10	ZIDOLAM-N	NO					0
148	182/09	ZIDOLAM-N	NO					0
149	428/12	ZIDOLAM-N	NO					0
150	418/06	ZIDOLAM-N	NO					0
151	292/05	ZIDOLAM-N	NO					0
152	269/05	ZIDOLAM-N	NO					0
153	180/08	ZIDOLAM-N	NO					0
154	567/06	ZIDOLAM-N	NO					0
155	689/11	ZIDOLAM-N	NO					0
156	832/11	ZIDOLAM-N	NO					0
157	275/10	ZIDOLAM-N	NO					0
158	476/06	ZIDOLAM-N	NO					0
159	45/12	ZIDOLAM-N	NO					0
160	754/11	ZIDOLAM-N	NO					0
161	294/08	ZIDOLAM-N	NO					0
162	502/05	ZIDOLAM-N	NO					0
163	233/07	TENLAN + EFAV	NO					0
164	521/07	ZIDOLAM-N	NO					0
165	685/12	ZIDOLAM-N	NO					0
166	550/09	ZIDOLAM-N	NO					0
167	735/07	TENLAN + EFAV	NO					0
168	312/05	ZIDOLAM-N	NO					0
169	502/11	TENLAN + EFAV	NO					0
170	338/11	ZIDOLAM-N	NO					0
171	638/11	ZIDOLAM-N	NO					0
172	50/08	ZIDOLAM-N	NO					0
173	84/10	TENLAN + EFAV	NO					0
174	426/10	ZIDOLAM-N	NO					0
175	958/11	ZIDOLAM-N	NO					0

## Sheet: EWI 4 (Paediatric)
	Indicator: Dispensing Practices (EWI 4) - Percentage of paediatric patients picking up mono or dual ARV therapy
	1. Country:		2. Facility:					EWI 4 Target
	3. Data abstraction date(s):		4. Total number of sheets (for paper-based data abstraction only):					Result
						Number of patients in denominator	0
		5. EWI sample start date(YY-MM-DD):
	6. Total number of eligible patients:							Override Text
		7. Data abstractor (name / last name / contact phone):						Please enter 'Yes' or 'No'
No.	Patient ID (note that EWI 4 includes all patients on ART at the facility, including those initiating ART, continuing ART and transferring in on ART)	ART regimen picked-up at baseline pick-up	Mono or Dual Therapy Regimen?					Mono/ Dual (binary)? (1 = Yes, 0 = No)

## Sheet: EWI 5 (Adult)
	Indicator: Virological Suppression (EWI 5) - Percentage of adult patients receiving ART at the site after the first 12 months of ART whose viral load is less than (<) 1000 copies/ml
	1. Country:	CAMEROUN	2. Facility:	HOPITAL JAMOT
	3. Data abstraction date:		4. Total number of sheets (for paper-based data abstraction only):				Number of patients not classified	0					Numerator	0
							Number of valid exclusions	0					Result
		5. EWI sample start date(YY-MM-DD):					Sample size:	0
	6. Total number of patients:						Number of patients in denominator	0
		7. Data abstractor (name / last name / contact phone):
	8. Site required to perform Viral Load Testing?
No.	Patient ID (note that EWI 5 includes all patients on ART at the facility, including those initiating ART, continuing ART and transferring in on ART)	ART initiation date (date of initial ART prescription, or ARV drug pick-up)	"12-month date" (12 months after ART initiation)	Date of transfer out after treatment initiation but before "12-month-date" - if applicable	Date of viral load test between 11 and 15 months on treatment	Viral load test result (copies per mL) is less than 1000 copies/mL or greater than or equal to 1000 copies/mL?			Valid transfer out before "12-month-date"	VL necessary?	Viral load test performed if necessary?	Valid Viral load test date if performed?	Viral load <1000 copes per mL if test performed?	Not Classified

## Sheet: EWI 5 (Paediatric)
	Indicator: Virological Suppression (EWI 5) - Percentage of paediatric patients receiving ART at the site after the first 12 months of ART whose viral load is less than (<) 1000 copies/ml
	1. Country:		2. Facility:
	3. Data abstraction date:		4. Total number of sheets (for paper-based data abstraction only):				Number of patients not classified	0					Numerator	0
							Number of valid exclusions	0					Result
		5. EWI sample start date(YY-MM-DD):					Sample size:	0
	6. Total number of patients:						Number of patients in denominator	0
		7. Data abstractor (name / last name / contact phone):
	8. Site required to perform Viral Load Testing?
No.	Patient ID (note that EWI 5 includes all patients on ART at the facility, including those initiating ART, continuing ART and transferring in on ART)	ART initiation date (date of initial ART prescription, or ARV drug pick-up)	"12-month date" (12 months after ART initiation)	Date of transfer out after treatment initiation but before "12-month-date" - if applicable	Date of viral load test between 11 and 15 months on treatment	Viral load test result (copies per mL) is less than 1000 copies/mL or greater than or equal to 1000 copies/mL?			Valid transfer out before "12-month-date"	VL necessary?	Viral load test performed if necessary?	Valid Viral load test date if performed?	Viral load <1000 copes per mL if test performed?	Not Classified

## Sheet: Summary (Adult)
	Site:	HOPITAL JAMOT
	Country:	CAMEROUN
	Year of Data Abstraction	2014
	ADULT RESULTS
			Result
	EWI 1	On-time Pill Pick-up	#REF!
	EWI 2	Retention in Care	Red
	EWI 3	Pharmacy Stock-outs	Green
	EWI 4	Dispensing Practices	Green
	EWI 5	Virological Suppression

[truncated: 4 more sheets: Summary (Paediatric), Regimen Table (Adult), Regimen Table (Paediatric), For Supervisors]
