# Supplementary material for: Monitoring HIV Drug Resistance Early Warning Indicators in Cameroon: A Study Following the Revised World Health Organization Recommendations
Source: PLoS One. 2015 Jun 17;10(6):e0129210. doi: 10.1371/journal.pone.0129210 (PMC4471113; doi:10.1371/journal.pone.0129210)
Supplement: S3 Tables — (ZIP) [file pone.0129210.s003.zip]

Archive with 16 entries (13 files):
- EWI Littoral region sites/
- EWI Littoral region sites/IAP_Littoral_HD_Nylon_UPEC.xls
- __MACOSX/
- __MACOSX/EWI Littoral region sites/
- __MACOSX/EWI Littoral region sites/._IAP_Littoral_HD_Nylon_UPEC.xls
- EWI Littoral region sites/IAP_Littoral_HG_Douala_CTA.xls
- __MACOSX/EWI Littoral region sites/._IAP_Littoral_HG_Douala_CTA.xls
- EWI Littoral region sites/IAP_Littoral_Hopital_Laquintinie_Cta.xls
- __MACOSX/EWI Littoral region sites/._IAP_Littoral_Hopital_Laquintinie_Cta.xls
- EWI Littoral region sites/IAP_Littoral_HR_Annexe_Edea.xls
- __MACOSX/EWI Littoral region sites/._IAP_Littoral_HR_Annexe_Edea.xls
- EWI Littoral region sites/IAP_Littoral_HR_Nkongsamba_UPEC.xls
- __MACOSX/EWI Littoral region sites/._IAP_Littoral_HR_Nkongsamba_UPEC.xls
- EWI Littoral region sites/IAP_Littoral_HSJM_Njombe.xls
- __MACOSX/EWI Littoral region sites/._IAP_Littoral_HSJM_Njombe.xls
- __MACOSX/._EWI Littoral region sites
