# Supplementary material for: Monitoring HIV Drug Resistance Early Warning Indicators in Cameroon: A Study Following the Revised World Health Organization Recommendations
Source: PLoS One. 2015 Jun 17;10(6):e0129210. doi: 10.1371/journal.pone.0129210 (PMC4471113; doi:10.1371/journal.pone.0129210)
Supplement: S3 Tables — (ZIP) [file pone.0129210.s003.zip › EWI Littoral region sites/IAP_Littoral_HD_Nylon_UPEC.xls]

## Sheet: EWI 1 (Adult)
	Indicator: On-time Pill Pick-up (EWI 1) - Percentage of ART patients picking up all prescribed ARV drugs on time																EWI 1 targets
																	≥ 95%
	1. Country:	CAMEROUN	2. Facility:	UPEC H.D. NYLON													85-94%		Sample size by annual number of eligible patients
	3. Data abstraction date(s):	2014-02-18	4. Total number of sheets (for paper-based data abstraction only):	8			Number of patients not classified	32									<85%		Annual number of eligible patients at the site		Number to be sampled at the site (sample size)
							Number of patients in denominator	142								EWI 1 score for this site	#REF!		1	75	All
		5. EWI sample start date(YY-MM-DD):	2013-06-01																76	110	75
	6. Total number of eligible patients:	175					8. Required minimum sample size:	100	If using printed abstraction sheet, then refer to EWI Guidance document for required minimum sample size.										111	199	100
		7. Data abstractor (name / last name / contact phone):	NGO NYEMB Epse DJOM PELAGIE HORTANCE 96353386/71154481																200	250	110
																			251	299	120
No.	Patient ID (note that EWI 1 includes all patients on ART at the facility, including those initiating ART, continuing ART and transferring in on ART)	Baseline pick-up (the date of the first ARV drug pick-up after the "EWI sample start date", #5 above)	ART regimen picked up at "baseline pick-up" (ARV drugs as recorded on pharmacy record)	Number of days of ART picked up at "baseline pick-up" - if needed, calculate from pill number and strength (mg) and pills/day using Conversion Calculator; or record in previous column.	Number of days ART remnant - if recorded and applicable.	Pick-up 1 (date of first ARV drug pick-up after "baseline pick-up") - enter date of pick-up of new regimen if it was changed after the baseline pick-up date	Date of transfer out after "baseline pick-up" - if applicable	Date of death after "baseline pick-up" - if applicable	Date of ART stop without restart after "baseline pick-up" - if applicable		Run-out date 1 (date at which the ARV drugs picked up at "baseline pick-up" are expected to run out)	Earliest date of transfer, death or stop	Transfer out, death or stop date before "run-out date 1"	Not on-time for "pick-up 1"	No late pickups (blank if transfer, death or stop before "run-out date 1"; 1 if no late pick-ups; 0 if at least one late pick-up)	Patient not classified			300	350	130
1	8061	2013-06-28	A	30		2013-09-26					2013-07-28	none	0	1	0	0			351	400	135
2	0241	2013-06-22	I	30		2013-07-29					2013-07-22	none	0	1	0	0			401	450	140
3	1521	2013-06-27	A	30	1	2013-07-26					2013-07-28	none	0	0	1	0			451	550	145
4	4831	2013-06-27	I	30		2013-07-27					2013-07-27	none	0	0	1	0			551	700	155
5	4900	2013-06-28	A	30	3	2013-07-25					2013-07-31	none	0	0	1	0			701	850	160
6	3399	2013-06-02	I	30	1	2013-07-03					2013-07-03	none	0	0	1	0			851	1600	175
7	321	2013-06-06	K	30	1	2013-07-05					2013-07-07	none	0	0	1	0			1601	2150	180
8	8100	2013-06-03	A	30		2013-07-03					2013-07-03	none	0	0	1	0			2151	4340	200
9	4846	2013-06-02	I	30	1	2013-07-03					2013-07-03	none	0	0	1	0			4341	5670	210
10	3231	2013-06-03	I	30	2	2013-07-01					2013-07-05	none	0	0	1	0			5671	10000	215
11	9965	2013-06-28	A	30		2013-07-29					2013-07-28	none	0	0	1	0			>10000		Consult WHO
12	3701					2013-07-03						none	0			1
13	9379	2013-06-03	I	30		2013-07-03					2013-07-03	none	0	0	1	0
14	7691											none	0			1
15	3350					2013-07-04						none	0			1
16	5840	2013-06-04	I	30		2013-07-04					2013-07-04	none	0	0	1	0
17	1951	2013-06-07	I	30		2013-07-07					2013-07-07	none	0	0	1	0
18	3523	2013-06-02	I	30		2013-07-03					2013-07-02	none	0	0	1	0
19	2317	2013-06-03	I	30		2013-07-03					2013-07-03	none	0	0	1	0
20	6627	2013-06-02	K	30		2013-07-03					2013-07-02	none	0	0	1	0
21	3027	2013-06-03	A	30	2	2013-07-01					2013-07-05	none	0	0	1	0
22	9800	2013-06-04	A	30	1	2013-07-05					2013-07-05	none	0	0	1	0
23	8056	2013-06-03	A									none	0			1
24	367	2013-06-03	I	30	1	2013-07-02					2013-07-04	none	0	0	1	0
25	8216											none	0			1
26	4412	2013-06-03	A	30	2	2013-07-01					2013-07-05	none	0	0	1	0
27	8037	2013-06-03	I	30		2013-07-03					2013-07-03	none	0	0	1	0
28	7211	2013-06-05	A	30	3	2013-07-02					2013-07-08	none	0	0	1	0
29	3555	2013-06-06	I	30	1	2013-07-05					2013-07-07	none	0	0	1	0
30	5420	2013-06-27	I	30		2013-07-27					2013-07-27	none	0	0	1	0
31	7086	2013-06-05	I	30		2013-07-05					2013-07-05	none	0	0	1	0
32	282	2013-06-04	A	30	2	2013-07-02					2013-07-06	none	0	0	1	0
33	3635	2013-06-03	A	30		2013-07-04					2013-07-03	none	0	0	1	0
34	11033	2013-06-27	A	12	15	2013-07-15					2013-07-24	none	0	0	1	0
35	8171											none	0			1
36	3524	2013-06-05	I	30		2013-07-05					2013-07-05	none	0	0	1	0
37	2261	2013-06-10	I	30		2013-07-10					2013-07-10	none	0	0	1	0
38	058/12					2013-07-02						none	0			1
39	5554	2013-06-19	A	30	8	2013-07-11					2013-07-27	none	0	0	1	0
40	4036	2013-06-03	A	30	1	2013-07-02					2013-07-04	none	0	0	1	0
41	9792	2013-06-05	I	30		2013-07-05					2013-07-05	none	0	0	1	0
42	6868	2013-06-04	I	30		2013-07-04					2013-07-04	none	0	0	1	0
43	7032	2013-06-28	A	30							2013-07-28	none	0	1	0	0
44	2620	2013-06-04	A	30		2013-07-08					2013-07-04	none	0	1	0	0
45	3609	2013-06-12	I	30							2013-07-12	none	0	0	1	0
46	7969	2013-06-05	A	30	3	2013-07-02					2013-07-08	none	0	#REF!	#REF!	0
47	3659	2013-06-06	A	30	2	2013-07-04					2013-07-08	none	0	0	1	0
48	6869					2013-07-02						none	0			1
49	099	2013-06-03	K	30	2	2013-07-01					2013-07-05	none	0	0	1	0
50	242	2013-06-03	A	30	2	2013-07-01					2013-07-05	none	0	0	1	0
51	016	2013-06-03	A	30	2	2013-07-01					2013-07-05	none	0	0	1	0
52	8838	2013-06-03	A	30		2013-07-09					2013-07-03	none	0	1	0	0
53	4959	2013-06-03	A	30		2013-07-04					2013-07-03	none	0	0	1	0
54	578	2013-06-30	I	30	1	2013-07-29					2013-07-31	none	0	0	1	0
55	3679	2013-06-03	A	30	1	2013-07-02					2013-07-04	none	0	0	1	0
56	3604											none	0			1
57	2016					2013-07-05						none	0			1
58	8104	2013-06-03	I	30		2013-07-03					2013-07-03	none	0	0	1	0
59	2142	2013-06-07	A	30		2013-07-08					2013-07-07	none	0	0	1	0
60	5005	2013-06-03	I	30	2	2013-07-01					2013-07-05	none	0	0	1	0
61	5958	2013-06-06	A	30	4	2013-07-02					2013-07-10	none	0	0	1	0
62	9818	2013-06-03	A	30	2	2013-07-01					2013-07-05	none	0	0	1	0
63	1771	2013-06-30	A	30	5	2013-07-15					2013-08-04	none	0	0	1	0
64	2110	2013-06-03	K	30	12	2013-07-15					2013-07-15	none	0	0	1	0
65	9764					2013-07-03						none	0			1
66	3513	2013-06-03	I	30		2013-07-03					2013-07-03	none	0	0	1	0
67	3273	2013-06-03	A	30	2	2013-07-03					2013-07-05	none	0	0	1	0
68	7536	2013-06-04	I	30		2013-07-04					2013-07-04	none	0	0	1	0
69	6643	2013-06-03	I	30		2013-07-03					2013-07-03	none	0	0	1	0
70	6640	2013-06-03	A	30	2	2013-07-01					2013-07-05	none	0	0	1	0
71	5651	2013-06-05	K	30	21	2013-07-26					2013-07-26	none	0	0	1	0
72	2322	2013-06-03	I	30		2013-07-03					2013-07-03	none	0	0	1	0
73	9788	2013-06-03	A	30	2	2013-07-01					2013-07-05	none	0	0	1	0
74	7678	2013-06-28	D	30		2013-07-29					2013-07-28	none	0	0	1	0
75	6566	2013-06-03	A	30		2013-07-01					2013-07-03	none	0	0	1	0
76	2015											none	0			1
77	6517	2013-06-04	A	30		2013-07-04					2013-07-04	none	0	0	1	0
78	058	2013-06-05	A	30	2	2013-07-03					2013-07-07	none	0	0	1	0
79	7768	2013-06-03	A	30		2013-07-03					2013-07-03	none	0	0	1	0
80	1049	2013-06-28	I	30		2013-07-28					2013-07-28	none	0	0	1	0
81	847					2013-07-04						none	0			1
82	7902	2013-06-06	D	30	3	2013-07-03					2013-07-09	none	0	0	1	0
83	3290											none	0			1
84	146/12	2013-06-07	I	30		2013-07-07					2013-07-07	none	0	0	1	0
85	8048	2013-06-11	A	30	1	2013-07-10					2013-07-12	none	0	0	1	0
86	109/12	2013-06-03	I	30		2013-08-01					2013-07-03	none	0	1	0	0
87	3766	2013-06-05	A	30	2	2013-07-03					2013-07-07	none	0	0	1	0
88	5690	2013-06-04	A	30		2013-07-04					2013-07-04	none	0	0	1	0
89	4049											none	0			1
90	3133											none	0			1
91	9961	2013-06-07	I	30		2013-07-07					2013-07-07	none	0	0	1	0
92	4375	2013-06-06	A	30	4	2013-07-02					2013-07-10	none	0	0	1	0
93	8063	2013-06-06	D	30		2013-08-02					2013-07-06	none	0	1	0	0
94	3260	2013-06-17	A	30	1	2013-07-16					2013-07-18	none	0	0	1	0
95	4911	2013-06-10	D	30		2013-07-22					2013-07-10	none	0	1	0	0
96	7914	2013-06-04	K	30	1	2013-07-03					2013-07-05	none	0	0	1	0
97	6314	2013-06-07	K	30	2	2013-07-05					2013-07-09	none	0	0	1	0
98	9793					2013-07-04						none	0			1
99	3507	2013-06-03	I	30		2013-07-03					2013-07-03	none	0	0	1	0
100	2361	2013-06-27	D	30		2013-08-13					2013-07-27	none	0	1	0	0
101	6487											none	0			1
102	474											none	0			1
103	437	2013-06-13	D	30	3	2013-07-10					2013-07-16	none	0	0	1	0
104	3326											none	0			1
105	2464	2013-06-04	A	30	2	2013-07-02					2013-07-06	none	0	0	1	0
106	3611	2013-06-19	D	30		2013-08-05					2013-07-19	none	0	1	0	0
107	6982	2013-06-03	I	30		2013-07-03					2013-07-03	none	0	0	1	0
108	6158					2013-07-04						none	0			1
109	1296	2013-06-04	A	30	1	2013-07-03					2013-07-05	none	0	0	1	0
110	6401											none	0			1
111	5757	2013-06-04	A	30		2013-07-04					2013-07-04	none	0	0	1	0
112	7575	2013-06-07	A	30		2013-07-10					2013-07-07	none	0	1	0	0
113	108/12	2013-06-04	I	30		2013-07-04					2013-07-04	none	0	0	1	0
114	5202	2013-06-11	A	30		2013-07-13					2013-07-11	none	0	0	1	0
115	3623	2013-06-04	A	30	2	2013-07-02					2013-07-06	none	0	0	1	0
116	2510	2013-06-04	A	30	2	2013-07-02					2013-07-06	none	0	0	1	0
117	8014	2013-06-03	A	30		2013-07-05					2013-07-03	none	0	0	1	0
118	1218	2013-06-07	A	30		2013-07-08					2013-07-07	none	0	0	1	0
119	6159	2013-06-21	A	30		2013-07-25					2013-07-21	none	0	1	0	0
120	2343	2013-06-03	A	30		2013-07-03					2013-07-03	none	0	0	1	0
121	040/12	2013-06-06	I	30		2013-07-06					2013-07-06	none	0	0	1	0
122	5542	2013-06-30	I	30		2013-07-31					2013-07-30	none	0	0	1	0
123	8817											none	0			1
124	5019	2013-06-10	K	30		2013-07-15					2013-07-10	none	0	1	0	0
125	6895	2013-06-14	D	30							2013-07-14	none	0	1	0	0
126	111/12											none	0			1
127	294	2013-06-03	A	30		2013-07-03					2013-07-03	none	0	0	1	0
128	6542											none	0			1
129	9466	2013-06-06										none	0			1
130	9212	2013-06-04	A	30	2	2013-07-02					2013-07-06	none	0	0	1	0
131	2721											none	0			1
132	7721	2013-06-10	A	30							2013-07-10	none	0	1	0	0
133	321/12											none	0			1
134	360/12	2013-06-29	I	30	3	2013-07-26					2013-08-01	none	0	0	1	0
135	2035	2013-06-30	A	30	2	2013-07-28					2013-08-01	none	0	0	1	0
136	4060	2013-06-22	I	30	6	2013-07-16					2013-07-28	none	0	0	1	0
137	7740	2013-06-27	I	30	11	2013-07-16					2013-08-07	none	0	0	1	0
138	5530											none	0			1
139	9684	2013-06-24	A	30		2013-07-24					2013-07-24	none	0	0	1	0
140	9001	2013-06-27	D	30		2013-07-29					2013-07-27	none	0	0	1	0
141	4810	2013-06-28	I	30		2013-07-28					2013-07-28	none	0	0	1	0
142	1870	2013-06-27	A	30	1	2013-07-06					2013-07-28	none	0	0	1	0
143	5025	2013-06-22	I	30		2013-07-19					2013-07-22	none	0	0	1	0
144	5705	2013-06-10	I	30		2013-07-10					2013-07-10	none	0	0	1	0
145	6845					2013-08-01						none	0			1
146	3745											none	0			1
147	037	2013-06-05	A	30	2	2013-07-03					2013-07-07	none	0	0	1	0
148	5522	2013-06-28	I	30		2013-07-29					2013-07-28	none	0	0	1	0
149	7631	2013-06-04	I	30		2013-07-04					2013-07-04	none	0	0	1	0
150	10019	2013-06-27	A	30	9	2013-07-18					2013-08-05	none	0	0	1	0
151	2797	2013-06-04	I	30		2013-07-04					2013-07-04	none	0	0	1	0
152	8579	2013-06-05	A	30		2013-07-05					2013-07-05	none	0	0	1	0
153	9774	2013-06-08	I	30		2013-07-08					2013-07-08	none	0	0	1	0
154	2748	2013-06-05	K	30	1	2013-07-04					2013-07-06	none	0	0	1	0
155	5764	2013-06-17	I	30		2013-07-19					2013-07-17	none	0	0	1	0
156	4053	2013-06-04	A	30	1	2013-07-03					2013-07-05	none	0	0	1	0
157	3607	2013-06-22	I	30		2013-07-25					2013-07-22	none	0	1	0	0
158	6406	2013-06-06	I	30		2013-07-06					2013-07-06	none	0	0	1	0
159	7972	2013-06-05	A	30	1	2013-07-04					2013-07-06	none	0	0	1	0
160	8258	2013-06-03	K	30	2	2013-07-01					2013-07-05	none	0	0	1	0
161	7295	2013-06-05	I	30		2013-07-05					2013-07-05	none	0	0	1	0
162	1505	2013-06-02	K	30		2013-07-02					2013-07-02	none	0	0	1	0
163	4332	2013-06-06	I	30		2013-07-05					2013-07-06	none	0	0	1	0
164	3061	2013-06-05	A	30	1	2013-07-07					2013-07-06	none	0	0	1	0
165	629	2013-06-05	A	30		2013-07-04					2013-07-05	none	0	0	1	0
166	1228	2013-06-30	I	30	1	2013-07-02					2013-07-31	none	0	0	1	0
167	7882	2013-06-05	A	30	28	2013-07-05					2013-08-02	none	0	0	1	0
168	4309	2013-06-03	I	30		2013-07-03					2013-07-03	none	0	0	1	0
169	9499					2013-07-10						none	0			1
170	2946	2013-06-07	A	30	3	2013-07-04					2013-07-10	none	0	0	1	0
171	6703	2013-06-06	A	30	3	2013-07-03					2013-07-09	none	0	0	1	0
172	7412	2013-06-04	K	30	1	2013-07-03					2013-07-05	none	0	0	1	0
173	191/12	2013-06-04	I	30		2013-07-04					2013-07-04	none	0	0	1	0
174	2034	2013-06-11	K	30		2013-07-11					2013-07-11	none	0	0	1	0
175	4695	2013-06-19	D	30	2	2013-07-17					2013-07-21	none	0	0	1	0

## Sheet: EWI 1 (Paediatric)
	Indicator: On-time Pill Pick-up (EWI 1) - Percentage of ART patients picking up all prescribed ARV drugs on time																										EWI 1 targets
																											≥ 95%
	1. Country:		2. Facility:																								85-94%		Sample size by annual number of eligible patients
	3. Data abstraction date(s):		4. Total number of sheets (for paper-based data abstraction only):				Number of patients not classified																				<85%		Annual number of eligible patients at the site		Number to be sampled at the site (sample size)
							Number of patients in denominator																			EWI 1 score for this site			1	75	All
		5. EWI sample start date (YY-MM-DD):																											76	110	75
	6. Total number of eligible patients:						8. Required minimum sample size:		If using printed abstraction sheet, then refer to EWI Guidance document for required minimum sample size.																				111	199	100
		7. Data abstractor (name / last name / contact phone):																											200	250	110
																													251	299	120
No.	Patient ID (note that EWI 1 includes all patients on ART at the facility, including those initiating ART, continuing ART and transferring in on ART)	Baseline pick-up (the date of the first ARV drug pick-up after the "EWI sample start date", #5 above)	ART regimen picked up at "baseline pick-up" (ARV drugs as recorded on medical or pharmacy record) - if facility uses codes for standard ART regimens, enter them; if facility uses a code for non-standard regimens (e.g. "other", "1e", etc) enter the complete list of ARV drugs. - if number of days of ART is not in record (see next column), can record ARV drugs, pill number and strength (mg) and pill…	Number of days of ART picked up at "baseline pick-up" (calculated)	MEDICINE 1 Number of days of medicine 1 picked up at "baseline pick-up" (enter directly here OR enter data in BOTH the "Amount picked up" and "Daily dose" columns)	MEDICINE 1 Amount picked up (number of pills for solids or number of ml for liquids; if there are remnant pills, please add them here, but remnant liquids should be discarded)	MEDICINE 1 Daily dose (number of pills for solids or number of ml for liquids)	MEDICINE 2 Number of days of medicine 2 picked up at "baseline pick-up" (enter directly here OR enter data in BOTH the "Amount picked up" and "Daily dose" columns)	MEDICINE 2 Amount picked up (number of pills for solids or number of ml for liquids; if there are remnant pills, please add them here, but remnant liquids should be discarded)	MEDICINE 2 Daily dose (number of pills for solids or number of ml for liquids)	MEDICINE 3 Number of days of medicine 3 picked up at "baseline pick-up" (enter directly here OR enter data in BOTH the "Amount picked up" and "Daily dose" columns)	MEDICINE 3 Amount picked up (number of pills for solids or number of ml for liquids; if there are remnant pills, please add them here, but remnant liquids should be discarded)	MEDICINE 3 Daily dose (number of pills for solids or number of ml for liquids)	Pick-up 1 (date of first ARV drug pick-up after "baseline pick-up") - enter date of pick-up of new regimen if it was changed after the baseline pick-up date	Date of transfer out after "baseline pick-up" - if applicable	Date of death after "baseline pick-up" - if applicable	Date of ART stop without restart after "baseline pick-up" - if applicable	Medicine 1 Days picked up	Medicine 2 Days picked up	Medicine 3 Days picked up	Run-out date 1 (date at which the ARV drugs picked up at "baseline pick-up" are expected to run out)	Earliest date of transfer, death or stop	Transfer out, death or stop date before "run-out date 1"	Not on-time for "pick-up 1"	No late pickups (blank if transfer, death or stop before "run-out date 1"; 1 if no late pick-ups; 0 if at least one late pick-up)	Patient not classified			300	350	130
																													351	400	135
																													401	450	140
																													451	550	145
																													551	700	155
																													701	850	160
																													851	1600	175
																													1601	2150	180
																													2151	4340	200
																													4341	5670	210
																													5671	10000	215
																													>10000		Consult WHO

## Sheet: EWI 2 (Adult & Paediatric)
	Indicator: Retention in Care (EWI 2) - Percentage of adults and children known to be alive and on treatment 12 months after initiation of ART
	1. Country:	CAMEROUN	2. Facility:	UPEC H.D. NYLON
	3. Data abstraction date(s):	2014-02-21	4. Total number of sheets (for paper-based data abstraction only):	8
		5. EWI sample start date (YY-MM-DD):	2012-04-02
	6. Total number of patients:
		7. Data abstractor (name / last name / contact phone):	NGO NYEMB Epse DJOM PELAGIE HORTANCE 96353386/71154481
	UNGASS #24 / PEPFAR #T1.3.D / Global Fund Impact #HIV-I3 Site Result
	Numerator	1.65
	Denominator	1.75
	Site Result	0.942857

## Sheet: EWI 3 (Adult)
	Indicator: Drug supply continuity (EWI 3) - Percentage of months in a designated year in which there where NO ARV drug stock-outs																			Stock-out summary
															EWI 3 target		1			No stock-outs	0
	1. Country:	CAMEROUN				2. Facility:	UPEC H.D. NYLON								EWI 3 score at this site		1			One or more stock-outs	1
	3. Data abstraction date:	2014-02-18		4. Total number of sheets (paper-based abstraction):			1
															X
	5. Reporting Period:	2013
			6. Data abstractor (name / last name / contact phone):	NGO NYEMB Epse DJOM PELAGIE HORTANCE 96353386/71154481
	For each ARV drug routinely used at the site, enter an "X" from the drop-down menu for each month in which there was at least one stock-out of ANY ARV drug routinely used at this site. List each ARV drug routinely used at the site, even if no stockouts of a drug occurred during the designated time period.
No.	Antiretroviral drug	Oct.2012	Nov.2012	Dec.2012	Jan.2013	Feb.2013	Mar.2013	Apr.2013	May 2013	Jun.2013	Jul.2013	Aug.2013	Sep.2013	Stock-out summary for the year	Number of months with at least one stock-out		Not classified (1, 0 or blank)
1	ZIDOLAM-N													No stock-outs	0		0
2	DUOVIR													No stock-outs	0		0
3	NEVIRAPINE 200mg													No stock-outs	0		0
4	EFAVIRENZ 600mg													No stock-outs	0		0
5	TENOLAM													No stock-outs	0		0
6	TENOLAM + EFAVIRENZ 600mg													No stock-outs	0		0
7	ABAC													No stock-outs	0		0
8	VIDEX													No stock-outs	0		0
9	KALETRA													No stock-outs	0		0
10	DUOVIR BABY													No stock-outs	0		0
11	ZIDOLAM-N BABY													No stock-outs	0		0
12	EFAVIRENZ 200mg													No stock-outs	0		0
	number per month	0	0	0	0	0	0	0	0	0	0	0	0

## Sheet: EWI 3 (Paediatric)
	Indicator: Drug supply continuity (EWI 3) - Percentage of months in a designated year in which there where NO ARV drug stock-outs																			Stock-out summary
															EWI 3 target		1			No stock-outs	0
	1. Country:	CAMEROUN				2. Facility:	UPEC H.D. NYLON								EWI 3 score at this site					One or more stock-outs	1
	3. Data abstraction date:	2014-02-18		4. Total number of sheets (paper-based abstraction):			8
															X
	5. Reporting Period:	2013
			6. Data abstractor (name / last name / contact phone):
	For each ARV drug routinely used at the site, enter an "X" from the drop-down menu for each month in which there was at least one stock-out of ANY ARV drug routinely used at this site. List each ARV drug routinely used at the site, even if no stockouts of a drug occurred during the designated time period.
No.	Antiretroviral drug	Oct.2012	Nov.2012	Dec.2012	Jan.2013	Feb.2013	Mar.2013	Apr.2013	May 2013	Jun.2013	Jul.2013	Aug.2013	Sep.2013	Stock-out summary for the year	Number of months with at least one stock-out		Not classified (1, 0 or blank)
	number per month	0	0	0	0	0	0	0	0	0	0	0	0

## Sheet: EWI 4 (Adult)
	Indicator: Dispensing Practices (EWI 4) - Percentage of adult patients picking up mono or dual ARV therapy
	1. Country:	CAMEROUN	2. Facility:	UPEC H.D. NYLON				EWI 4 Target
	3. Data abstraction date(s):	2014-02-18	4. Total number of sheets (for paper-based data abstraction only):					Result	0
						Number of patients in denominator	144
		5. EWI sample start date(YY-MM-DD):	2013-06-01
	6. Total number of eligible patients:	175						Override Text
		7. Data abstractor (name / last name / contact phone):	NGO NYEMB Epse DJOM PELAGIE HORTANCE 96353386/71154481					Please enter 'Yes' or 'No'
No.	Patient ID (note that EWI 4 includes all patients on ART at the facility, including those initiating ART, continuing ART and transferring in on ART)	ART regimen picked-up at baseline pick-up	Mono or Dual Therapy Regimen?					Mono/ Dual (binary)? (1 = Yes, 0 = No)
1	8061	A	No					0
2	0241	I	No					0
3	1521	A	No					0
4	4831	I	No					0
5	4900	A	No					0
6	3399	I	No					0
7	321	K	No					0
8	8100	A	No					0
9	4846	I	No					0
10	3231	I	No					0
11	9965	A	No					0
12	3701		No					0
13	9379	I	No					0
14	7691		No					0
15	3350		No					0
16	5840	I	No					0
17	1951	I	No					0
18	3523	I	No					0
19	2317	I	No					0
20	6627	K	No					0
21	3027	A	No					0
22	9800	A	No					0
23	8056	A	No					0
24	367	I	No					0
25	8216		No					0
26	4412	A	No					0
27	8037	I	No					0
28	7211	A	No					0
29	3555	I	No					0
30	5420	I	No					0
31	7086	I	No					0
32	282	A	No					0
33	3635	A	No					0
34	11033	A	No					0
35	8171		No					0
36	3524	I	No					0
37	2261	I	No					0
38	058/12		No					0
39	5554	A	No					0
40	4036	A	No					0
41	9792	I	No					0
42	6868	I	No					0
43	7032	A	No					0
44	2620	A	No					0
45	3609	I	No					0
46	7969	A	No					0
47	3659	A	No					0
48	6869		No					0
49	099	K	No					0
50	242	A	No					0
51	016	A	No					0
52	8838	A	No					0
53	4959	A	No					0
54	578	I	No					0
55	3679	A	No					0
56	3604		No					0
57	2016		No					0
58	8104	I	No					0
59	2142	A	No					0
60	5005	I	No					0
61	5958	A	No					0
62	9818	A	No					0
63	1771	A	No					0
64	2110	K	No					0
65	9764		No					0
66	3513	I	No					0
67	3273	A	No					0
68	7536	I	No					0
69	6643	I	No					0
70	6640	A	No					0
71	5651	K	No					0
72	2322	I	No					0
73	9788	A	No					0
74	7678	D	No					0
75	6566	A	No					0
76	2015		No					0
77	6517	A	No					0
78	058	A	No					0
79	7768	A	No					0
80	1049	I	No					0
81	847		No					0
82	7902	D	No					0
83	3290		No					0
84	146/12	I	No					0
85	8048	A	No					0
86	109/12	I	No					0
87	3766	A	No					0
88	5690	A	No					0
89	4049		No					0
90	3133		No					0
91	9961	I	No					0
92	4375	A	No					0
93	8063	D	No					0
94	3260	A	No					0
95	4911	D	No					0
96	7914	K	No					0
97	6314	K	No					0
98	9793		No					0
99	3507	I	No					0
100	2361	D	No					0
101	6487		No					0
102	474		No					0
103	437	D	No					0
104	3326		No					0
105	2464	A	No					0
106	3611	D	No					0
107	6982	I	No					0
108	6158		No					0
109	1296	A	No					0
110	6401		No					0
111	5757	A	No					0
112	7575	A	No					0
113	108/12	I	No					0
114	5202	A	No					0
115	3623	A	No					0
116	2510	A	No					0
117	8014	A	No					0
118	1218	A	No					0
119	6159	A	No					0
120	2343	A	No					0
121	040/12	I	No					0
122	5542	I	No					0
123	8817		No					0
124	5019	K	No					0
125	6895	D	No					0
126	111/12		No					0
127	294	A	No					0
128	6542		No					0
129	9466		No					0
130	9212	A	No					0
131	2721		No					0
132	7721	A	No					0
133	321/12		No					0
134	360/12	I	No					0
135	2035	A	No					0
136	4060	I	No					0
137	7740	I	No					0
138	5530		No					0
139	9684	A	No					0
140	9001	D	No					0
141	4810	I	No					0
142	1870	A	No					0
143	5025	I	No					0
144	5705	I	No					0
145	6845		No					0
146	3745		No					0
147	037	A	No					0
148	5522	I	No					0
149	7631	I	No					0
150	10019	A	No					0
151	2797	I	No					0
152	8579	A	No					0
153	9774	I	No					0
154	2748	K	No					0
155	5764	I	No					0
156	4053	A	No					0
157	3607	I	No					0
158	6406	I	No					0
159	7972	A	No					0
160	8258	K	No					0
161	7295	I	No					0
162	1505	K	No					0
163	4332	I	No					0
164	3061	A	No					0
165	629	A	No					0
166	1228	I	No					0
167	7882	A	No					0
168	4309	I	No					0
169	9499		No					0
170	2946	A	No					0
171	6703	A	No					0
172	7412	K	No					0
173	191/12	I	No					0
174	2034	K	No					0
175	4695	D	No					0

## Sheet: EWI 4 (Paediatric)
	Indicator: Dispensing Practices (EWI 4) - Percentage of paediatric patients picking up mono or dual ARV therapy
	1. Country:		2. Facility:					EWI 4 Target
	3. Data abstraction date(s):		4. Total number of sheets (for paper-based data abstraction only):					Result
						Number of patients in denominator	0
		5. EWI sample start date(YY-MM-DD):
	6. Total number of eligible patients:							Override Text
		7. Data abstractor (name / last name / contact phone):						Please enter 'Yes' or 'No'
No.	Patient ID (note that EWI 4 includes all patients on ART at the facility, including those initiating ART, continuing ART and transferring in on ART)	ART regimen picked-up at baseline pick-up	Mono or Dual Therapy Regimen?					Mono/ Dual (binary)? (1 = Yes, 0 = No)

## Sheet: EWI 5 (Adult)
	Indicator: Virological Suppression (EWI 5) - Percentage of adult patients receiving ART at the site after the first 12 months of ART whose viral load is less than (<) 1000 copies/ml
	1. Country:	CAMEROUN	2. Facility:	UPEC H.D. NYLON
	3. Data abstraction date:		4. Total number of sheets (for paper-based data abstraction only):				Number of patients not classified	0					Numerator	0
							Number of valid exclusions	0					Result
		5. EWI sample start date(YY-MM-DD):					Sample size:	0
	6. Total number of patients:						Number of patients in denominator	0
		7. Data abstractor (name / last name / contact phone):
	8. Site required to perform Viral Load Testing?
No.	Patient ID (note that EWI 5 includes all patients on ART at the facility, including those initiating ART, continuing ART and transferring in on ART)	ART initiation date (date of initial ART prescription, or ARV drug pick-up)	"12-month date" (12 months after ART initiation)	Date of transfer out after treatment initiation but before "12-month-date" - if applicable	Date of viral load test between 11 and 15 months on treatment	Viral load test result (copies per mL) is less than 1000 copies/mL or greater than or equal to 1000 copies/mL?			Valid transfer out before "12-month-date"	VL necessary?	Viral load test performed if necessary?	Valid Viral load test date if performed?	Viral load <1000 copes per mL if test performed?	Not Classified

## Sheet: EWI 5 (Paediatric)
	Indicator: Virological Suppression (EWI 5) - Percentage of paediatric patients receiving ART at the site after the first 12 months of ART whose viral load is less than (<) 1000 copies/ml
	1. Country:		2. Facility:
	3. Data abstraction date:		4. Total number of sheets (for paper-based data abstraction only):				Number of patients not classified	0					Numerator	0
							Number of valid exclusions	0					Result
		5. EWI sample start date(YY-MM-DD):					Sample size:	0
	6. Total number of patients:						Number of patients in denominator	0
		7. Data abstractor (name / last name / contact phone):
	8. Site required to perform Viral Load Testing?
No.	Patient ID (note that EWI 5 includes all patients on ART at the facility, including those initiating ART, continuing ART and transferring in on ART)	ART initiation date (date of initial ART prescription, or ARV drug pick-up)	"12-month date" (12 months after ART initiation)	Date of transfer out after treatment initiation but before "12-month-date" - if applicable	Date of viral load test between 11 and 15 months on treatment	Viral load test result (copies per mL) is less than 1000 copies/mL or greater than or equal to 1000 copies/mL?			Valid transfer out before "12-month-date"	VL necessary?	Viral load test performed if necessary?	Valid Viral load test date if performed?	Viral load <1000 copes per mL if test performed?	Not Classified

## Sheet: Summary (Adult)
	Site:	UPEC H.D. NYLON
	Country:	CAMEROUN
	Year of Data Abstraction	2014
	ADULT RESULTS
			Result
	EWI 1	On-time Pill Pick-up	#REF!
	EWI 2	Retention in Care	Green
	EWI 3	Pharmacy Stock-outs	Green
	EWI 4	Dispensing Practices	Green
	EWI 5	Virological Suppression

[truncated: 4 more sheets: Summary (Paediatric), Regimen Table (Adult), Regimen Table (Paediatric), For Supervisors]
