# Supplementary material for: Monitoring HIV Drug Resistance Early Warning Indicators in Cameroon: A Study Following the Revised World Health Organization Recommendations
Source: PLoS One. 2015 Jun 17;10(6):e0129210. doi: 10.1371/journal.pone.0129210 (PMC4471113; doi:10.1371/journal.pone.0129210)
Supplement: S3 Tables — (ZIP) [file pone.0129210.s003.zip › EWI Littoral region sites/IAP_Littoral_HG_Douala_CTA.xls]

## Sheet: EWI 1 (Adult)
	Indicator: On-time Pill Pick-up (EWI 1) - Percentage of ART patients picking up all prescribed ARV drugs on time																EWI 1 targets
																	≥ 95%
	1. Country:	CAMEROUN	2. Facility:	CTA HOPITAL GENERAL DOUALA													85-94%		Sample size by annual number of eligible patients
	3. Data abstraction date(s):	2014-02-25	4. Total number of sheets (for paper-based data abstraction only):	7			Number of patients not classified	#VALUE!									<85%		Annual number of eligible patients at the site		Number to be sampled at the site (sample size)
							Number of patients in denominator	0								EWI 1 score for this site			1	75	All
		5. EWI sample start date(YY-MM-DD):	2012-10-01																76	110	75
	6. Total number of eligible patients:	135					8. Required minimum sample size:	100	If using printed abstraction sheet, then refer to EWI Guidance document for required minimum sample size.										111	199	100
		7. Data abstractor (name / last name / contact phone):	WATO SAMUEL 77610079																200	250	110
																			251	299	120
No.	Patient ID (note that EWI 1 includes all patients on ART at the facility, including those initiating ART, continuing ART and transferring in on ART)	Baseline pick-up (the date of the first ARV drug pick-up after the "EWI sample start date", #5 above)	ART regimen picked up at "baseline pick-up" (ARV drugs as recorded on pharmacy record)	Number of days of ART picked up at "baseline pick-up" - if needed, calculate from pill number and strength (mg) and pills/day using Conversion Calculator; or record in previous column.	Number of days ART remnant - if recorded and applicable.	Pick-up 1 (date of first ARV drug pick-up after "baseline pick-up") - enter date of pick-up of new regimen if it was changed after the baseline pick-up date	Date of transfer out after "baseline pick-up" - if applicable	Date of death after "baseline pick-up" - if applicable	Date of ART stop without restart after "baseline pick-up" - if applicable		Run-out date 1 (date at which the ARV drugs picked up at "baseline pick-up" are expected to run out)	Earliest date of transfer, death or stop	Transfer out, death or stop date before "run-out date 1"	Not on-time for "pick-up 1"	No late pickups (blank if transfer, death or stop before "run-out date 1"; 1 if no late pick-ups; 0 if at least one late pick-up)	Patient not classified			300	350	130
1	LT 09/HGD/10/12/DACA	2012-10-05	DUOVIR+NEVIRAPINE	30	NA	2012-11-02	NA	NA	NA		#VALUE!	none	#VALUE!	#VALUE!	#VALUE!	#VALUE!			351	400	135
2	LT 010/HGD/10/12/TCYV	2012-10-12	TDF/3TC/EFV	30	NA	2012-11-09	NA	NA	NA		#VALUE!	none	#VALUE!	#VALUE!	#VALUE!	#VALUE!			401	450	140
3	LT 020/HGD/10/12/BOHO	2012-10-12	TDF/3TC/EFV	30	NA	2012-11-09	NA	NA	NA		#VALUE!	none	#VALUE!	#VALUE!	#VALUE!	#VALUE!			451	550	145
4	LT 011/HGD/10/12/TAKA	2012-10-12	DUOVIR+NEVIRAPINE	30	NA	2012-11-09	NA	NA	NA		#VALUE!	none	#VALUE!	#VALUE!	#VALUE!	#VALUE!			551	700	155
5	LT 014/HGD/10/12/TALY	2012-10-05	DUOVIR+NEVIRAPINE	30	NA	2012-11-02	NA	NA	NA		#VALUE!	none	#VALUE!	#VALUE!	#VALUE!	#VALUE!			701	850	160
6	LT 023/HGD/10/12/EDDO	2012-10-05	DUOVIR+NEVIRAPINE	30	NA	2012-11-02	NA	NA	NA		#VALUE!	none	#VALUE!	#VALUE!	#VALUE!	#VALUE!			851	1600	175
7	LT 021/HGD/10/12/NGBL	2012-10-05	DUOVIR+NEVIRAPINE	30	NA	2012-11-02	NA	NA	NA		#VALUE!	none	#VALUE!	#VALUE!	#VALUE!	#VALUE!			1601	2150	180
8	LT 017/HGD/10/12/OKEP	2012-10-05	TDF/3TC/EFV	30	NA	2012-11-02	NA	NA	NA		#VALUE!	none	#VALUE!	#VALUE!	#VALUE!	#VALUE!			2151	4340	200
9	LT 027/HGD/10/12/EKMA	2012-10-05	DUOVIR+NEVIRAPINE	30	NA	2012-11-02	NA	NA	NA		#VALUE!	none	#VALUE!	#VALUE!	#VALUE!	#VALUE!			4341	5670	210
10	LT 028/HGD/10/12/EYLE	2012-10-05	TDF/3TC/EFV	30	NA	2012-11-02	NA	NA	NA		#VALUE!	none	#VALUE!	#VALUE!	#VALUE!	#VALUE!			5671	10000	215
11	LT 026/HGD/11/12/NGFR	2012-10-05	TDF/3TC/EFV	30	NA	2012-11-02	NA	NA	NA		#VALUE!	none	#VALUE!	#VALUE!	#VALUE!	#VALUE!			>10000		Consult WHO
12	LT 010/HGD/11/12/PAND	2012-11-09	TDF/3TC/EFV	30	NA	2012-11-30	NA	NA	NA		#VALUE!	none	#VALUE!	#VALUE!	#VALUE!	#VALUE!
13	LT 07/HGD/11/12/NJAI	2012-11-09	TDF/3TC/EFV	30	NA	2012-11-30	NA	NA	NA		#VALUE!	none	#VALUE!	#VALUE!	#VALUE!	#VALUE!
14	LT 09/HGD/11/12/NTTH	2012-11-09	DUOVIR+EFVD	30	NA	2012-12-07	NA	NA	NA		#VALUE!	none	#VALUE!	#VALUE!	#VALUE!	#VALUE!
15	LT 08/HGD/11/12/KOJV	2012-11-09	DUOVIR+NEVIRAPINE	30	NA	2012-12-07	NA	NA	NA		#VALUE!	none	#VALUE!	#VALUE!	#VALUE!	#VALUE!
16	LT 011/HGD/11/12/KOJO	2012-11-09	TDF/3TC/EFV	30	NA	2012-11-30	NA	NA	NA		#VALUE!	none	#VALUE!	#VALUE!	#VALUE!	#VALUE!
17	LT 021/HGD/11/12/NSMA	2012-11-09	TDF/3TC/EFV	30	NA	2012-11-30	NA	NA	NA		#VALUE!	none	#VALUE!	#VALUE!	#VALUE!	#VALUE!
18	LT 012/HGD/11/12/YODE	2012-11-09	DUOVIR+NEVIRAPINE	30	NA	2012-11-30	NA	NA	NA		#VALUE!	none	#VALUE!	#VALUE!	#VALUE!	#VALUE!
19	LT 017/HGD/11/12/NGAN	2012-11-09	TDF/3TC/EFV	30	NA	2012-12-07	NA	NA	NA		#VALUE!	none	#VALUE!	#VALUE!	#VALUE!	#VALUE!
20	LT 003/HGD/11/12/OSMA	2012-11-16	DUOVIR+NEVIRAPINE	30	NA	2012-12-14	NA	NA	NA		#VALUE!	none	#VALUE!	#VALUE!	#VALUE!	#VALUE!
21	LT 020/HGD/11/12/ITMA	2012-11-16	DUOVIR+NEVIRAPINE	30	NA	2012-12-14	NA	NA	NA		#VALUE!	none	#VALUE!	#VALUE!	#VALUE!	#VALUE!
22	LT 013/HGD/11/12/NGLA	2012-11-16	DUOVIR+NEVIRAPINE	30	NA	2012-12-14	NA	NA	NA		#VALUE!	none	#VALUE!	#VALUE!	#VALUE!	#VALUE!
23	LT 032/HGD/11/12/AVES	2012-11-23	DUOVIR+NEVIRAPINE	30	NA	2012-12-21	NA	NA	NA		#VALUE!	none	#VALUE!	#VALUE!	#VALUE!	#VALUE!
24	LT 029/HGD/11/12/ENCH	2012-11-23	DUOVIR+NEVIRAPINE	30	NA	2012-12-21	NA	NA	NA		#VALUE!	none	#VALUE!	#VALUE!	#VALUE!	#VALUE!
25	LT 028/HGD/11/12/EBMA	2012-11-23	TDF/3TC/EFV	30	NA	2012-12-21	NA	NA	NA		#VALUE!	none	#VALUE!	#VALUE!	#VALUE!	#VALUE!
26	LT 034/HGD/11/12/BISO	2012-10-12	DUOVIR+NEVIRAPINE	30	NA	2012-12-09	NA	NA	NA		#VALUE!	none	#VALUE!	#VALUE!	#VALUE!	#VALUE!
27	LT 019/HGD/11/12/ETSO	2012-11-30	DUOVIR+NEVIRAPINE	30	NA	2012-12-28	NA	NA	NA		#VALUE!	none	#VALUE!	#VALUE!	#VALUE!	#VALUE!
28	LT 034/HGD/11/12/NGJE	2012-11-30	TDF/3TC/EFV	30	NA	2012-12-28	NA	NA	NA		#VALUE!	none	#VALUE!	#VALUE!	#VALUE!	#VALUE!
29	LT 0333/HGD/11/12/HAAM	2012-11-30	DUOVIR+NEVIRAPINE	30	NA	2012-12-28	NA	NA	NA		#VALUE!	none	#VALUE!	#VALUE!	#VALUE!	#VALUE!
30	LT 016/HGD/10/12/BOJE	2012-10-19	DUOVIR+NEVIRAPINE	30	NA	2012-11-16	NA	NA	NA		#VALUE!	none	#VALUE!	#VALUE!	#VALUE!	#VALUE!
31	LT 001/HGD/12/12/LEAD	2012-12-07	DUOVIR+NEVIRAPINE	30	NA	2012-12-05	NA	NA	NA		#VALUE!	none	#VALUE!	#VALUE!	#VALUE!	#VALUE!
32	LT 018/HGD/12/12/MOJO	2012-12-07	DUOVIR+NEVIRAPINE	30	NA	2012-12-05	NA	NA	NA		#VALUE!	none	#VALUE!	#VALUE!	#VALUE!	#VALUE!
33	LT 008/HGD/12/12/WAOL	2012-12-07	DUOVIR+NEVIRAPINE	30	NA	2012-12-05	NA	NA	NA		#VALUE!	none	#VALUE!	#VALUE!	#VALUE!	#VALUE!
34	LT 007/HGD/12/12/TCBE	2012-12-14	DUOVIR+NEVIRAPINE	30	NA	2013-01-12	NA	NA	NA		#VALUE!	none	#VALUE!	#VALUE!	#VALUE!	#VALUE!
35	LT 017/HGD/12/12/KAHE	2012-12-14	DUOVIR+NEVIRAPINE	30	NA	2013-01-12	NA	NA	NA		#VALUE!	none	#VALUE!	#VALUE!	#VALUE!	#VALUE!
36	LT 019/HGD/12/12/MABE	2012-12-14	DUOVIR+NEVIRAPINE	30	NA	2013-01-12	NA	NA	NA		#VALUE!	none	#VALUE!	#VALUE!	#VALUE!	#VALUE!
37	LT 002/HGD/12/12/KIHE	2012-12-21	TDF/3TC/EFV	30	NA	2013-01-19	NA	NA	NA		#VALUE!	none	#VALUE!	#VALUE!	#VALUE!	#VALUE!
38	LT 021/HGD/12/12/TCLI	2012-12-21	DUOVIR+NEVIRAPINE	30	NA	2013-01-19	NA	NA	NA		#VALUE!	none	#VALUE!	#VALUE!	#VALUE!	#VALUE!
39	LT 009/HGD/12/12/ABCA	2012-12-21	DUOVIR+NEVIRAPINE	30	NA	2013-01-19	NA	NA	NA		#VALUE!	none	#VALUE!	#VALUE!	#VALUE!	#VALUE!
40	LT 022/HGD/12/12/MEVE	2012-12-28	DUOVIR+NEVIRAPINE	30	NA	2013-01-26	NA	NA	NA		#VALUE!	none	#VALUE!	#VALUE!	#VALUE!	#VALUE!
41	LT 013/HGD/12/12/ZAMA	2012-12-28	DUOVIR+NEVIRAPINE	30	NA	2013-01-26	NA	NA	NA		#VALUE!	none	#VALUE!	#VALUE!	#VALUE!	#VALUE!
42	LT 011/HGD/12/12/LOAG	2012-12-28	TDF/3TC/EFV	30	NA	2013-01-26	NA	NA	NA		#VALUE!	none	#VALUE!	#VALUE!	#VALUE!	#VALUE!
43	LT 021/HGD/12/12/MOJE	2012-12-28	DUOVIR+NEVIRAPINE	30	NA	2013-01-26	NA	NA	NA		#VALUE!	none	#VALUE!	#VALUE!	#VALUE!	#VALUE!
44	LT 008/HGD/12/12/ABPA	2012-12-28	DUOVIR+NEVIRAPINE	30	NA	2013-01-26	NA	NA	NA		#VALUE!	none	#VALUE!	#VALUE!	#VALUE!	#VALUE!
45	LT 001/HGD/12/12/WOAN	2013-01-04	DUOVIR+NEVIRAPINE	30	NA	2013-01-26	NA	NA	NA		#VALUE!	none	#VALUE!	#VALUE!	#VALUE!	#VALUE!
46	LT 005/HGD/01/13/TICH	2013-01-04	TDF/3TC/EFV	30	NA	2013-02-01	NA	NA	NA		#VALUE!	none	#VALUE!	#VALUE!	#VALUE!	#VALUE!
47	LT 009/HGD/01/13/TIGR	2013-01-04	D4T/3TC+EFV	30	NA	2013-02-01	NA	NA	NA		#VALUE!	none	#VALUE!	#VALUE!	#VALUE!	#VALUE!
48	LT 014/HGD/01/13/THSI	2013-01-04	D4T/3TC+EFV	30	NA	2013-02-01	NA	NA	NA		#VALUE!	none	#VALUE!	#VALUE!	#VALUE!	#VALUE!
49	LT 003/HGD/01/13/ENAN	2013-01-04	TDF/3TC/EFV	30	NA	2013-02-01	NA	NA	NA		#VALUE!	none	#VALUE!	#VALUE!	#VALUE!	#VALUE!
50	LT 010/HGD/01/13/DIAU	2013-01-04	TDF/3TC/EFV	30	NA	2013-02-01	NA	NA	NA		#VALUE!	none	#VALUE!	#VALUE!	#VALUE!	#VALUE!
51	LT 004/HGD/01/13/CHDA	2013-01-11	TDF/3TC/EFV	30	NA	2013-02-08	NA	NA	NA		#VALUE!	none	#VALUE!	#VALUE!	#VALUE!	#VALUE!
52	LT 015/HGD/01/13/KIMA	2013-01-11		30	NA	2013-02-08	NA	NA	NA			none	0			1
53	LT 016/HGD/01/13/BIGI	2013-01-11	TDF/3TC/EFV	30	NA	2013-02-08	NA	NA	NA		#VALUE!	none	#VALUE!	#VALUE!	#VALUE!	#VALUE!
54	LT 011/HGD/01/13/NARO	2013-01-11	TDF/3TC/EFV	30	NA	2013-02-08	NA	NA	NA		#VALUE!	none	#VALUE!	#VALUE!	#VALUE!	#VALUE!
55	LT 002/HGD/01/13/DAPO	2012-12-21	DUOVIR+NEVIRAPINE	30	NA	2013-01-19	NA	NA	NA		#VALUE!	none	#VALUE!	#VALUE!	#VALUE!	#VALUE!
56	LT 025/HGD/01/13/MBAN	2013-01-11	DUOVIR+NEVIRAPINE	30	NA	2013-02-08	NA	NA	NA		#VALUE!	none	#VALUE!	#VALUE!	#VALUE!	#VALUE!
57	LT 028/HGD/01/13/BIMA	2013-01-18	DUOVIR+NEVIRAPINE	30	NA	2013-02-15	NA	NA	NA		#VALUE!	none	#VALUE!	#VALUE!	#VALUE!	#VALUE!
58	LT 027/HGD/01/13/MANA	2013-01-18	TDF/3TC/EFV	30	NA	2013-02-15	NA	NA	NA		#VALUE!	none	#VALUE!	#VALUE!	#VALUE!	#VALUE!
59	LT 008/HGD/01/13/ABPA	2013-01-18	TDF/3TC/EFV	30	NA	2013-02-15	NA	NA	NA		#VALUE!	none	#VALUE!	#VALUE!	#VALUE!	#VALUE!
60	LT 020/HGD/01/13/MAFL	2013-01-25	TDF/3TC/EFV	30	NA	2013-02-22	NA	NA	NA		#VALUE!	none	#VALUE!	#VALUE!	#VALUE!	#VALUE!
61	LT 036/HGD/01/13/NGAN	2013-01-18	TDF/3TC/EFV	30	NA	2013-02-15	NA	NA	NA		#VALUE!	none	#VALUE!	#VALUE!	#VALUE!	#VALUE!
62	LT 024/HGD/01/13/NDNA	2013-01-18	DUOVIR+NEVIRAPINE	30	NA	2013-02-15	NA	NA	NA		#VALUE!	none	#VALUE!	#VALUE!	#VALUE!	#VALUE!
63	LT 035/HGD/01/13/NGCL	2013-01-25	TDF/3TC/EFV	30	NA	2013-02-22	NA	NA	NA		#VALUE!	none	#VALUE!	#VALUE!	#VALUE!	#VALUE!
64	LT 026/HGD/01/13/SABE	2013-01-25	ABC+DDI+ALUVIA	30	NA	2013-02-22	NA	NA	NA		#VALUE!	none	#VALUE!	#VALUE!	#VALUE!	#VALUE!
65	LT 060/HGD/01/13/DJMA	2013-02-01	D4T/3TC+EFV	30	NA	2013-03-01	NA	NA	NA		#VALUE!	none	#VALUE!	#VALUE!	#VALUE!	#VALUE!
66	LT 033/HGD/01/13/KOHI	2013-02-01	TDF/3TC/EFV	30	NA	2013-03-01	NA	NA	NA		#VALUE!	none	#VALUE!	#VALUE!	#VALUE!	#VALUE!
67	LT 019/HGD/01/13/TAAN	2013-02-01	TDF/3TC/EFV	30	NA	2013-03-01	NA	NA	NA		#VALUE!	none	#VALUE!	#VALUE!	#VALUE!	#VALUE!
68	LT 039/HGD/01/13/MBBI	2013-02-01	DUOVIR+NEVIRAPINE	30	NA	2013-03-01	NA	NA	NA		#VALUE!	none	#VALUE!	#VALUE!	#VALUE!	#VALUE!
69	LT 032/HGD/01/13/MBLI	2013-02-01	TDF/3TC/EFV	30	NA	2013-03-01	NA	NA	NA		#VALUE!	none	#VALUE!	#VALUE!	#VALUE!	#VALUE!
70	LT 03/HGD/10/12/BEJE	2012-10-19	D4T/3TC+EFV	30	NA	2012-11-16	NA	NA	NA		#VALUE!	none	#VALUE!	#VALUE!	#VALUE!	#VALUE!
71	LT 012/HGD/10/12/NDPA	2012-10-19	TDF/3TC/EFV	30	NA	2012-11-16	NA	NA	NA		#VALUE!	none	#VALUE!	#VALUE!	#VALUE!	#VALUE!
72	LT 042/HGD/10/12/GUSA	2012-10-05	DUOVIR+NEVIRAPINE	30	NA	2012-11-02	NA	NA	NA		#VALUE!	none	#VALUE!	#VALUE!	#VALUE!	#VALUE!
73	LT 015/HGD/10/12/NGGI	2012-10-19	D4T/3TC+EFV	30	NA	2012-11-16	NA	NA	NA		#VALUE!	none	#VALUE!	#VALUE!	#VALUE!	#VALUE!
74	LT 024/HGD/10/12/DJPA	2012-10-26	D4T/3TC+EFV	30	NA	2012-11-02	NA	NA	NA		#REF!	none	#REF!	#REF!	#REF!	#REF!
75	LT 025/HGD/10/12/ETPH	2012-10-12	TDF/3TC/EFV	30	NA	2012-11-09	NA	NA	NA		#VALUE!	none	#VALUE!	#VALUE!	#VALUE!	#VALUE!
76	LT 015/HGD/10/12/TAHE	2012-10-05	TDF/3TC/EFV	30	NA	2012-11-02	NA	NA	NA		#VALUE!	none	#VALUE!	#VALUE!	#VALUE!	#VALUE!
77	LT 027/HGD/10/12/SIGA	2012-10-05	TDF/3TC/EFV	30	NA	2012-11-02	NA	NA	NA		#VALUE!	none	#VALUE!	#VALUE!	#VALUE!	#VALUE!
78	LT 029/HGD/10/12/ESCH	2012-10-26	TDF/3TC/EFV	30	NA	2012-11-23	NA	NA	NA		#VALUE!	none	#VALUE!	#VALUE!	#VALUE!	#VALUE!
79	LT 032/HGD/10/12/TAMA	2012-10-26	D4T/3TC+EFV	30	NA	2012-11-23	NA	NA	NA		#VALUE!	none	#VALUE!	#VALUE!	#VALUE!	#VALUE!
80	LT 036/HGD/10/12/TCCL	2012-10-19	TDF/3TC/EFV	30	NA	2012-11-16	NA	NA	NA		#VALUE!	none	#VALUE!	#VALUE!	#VALUE!	#VALUE!
81	LT 033/HGD/10/12/DIGU	2012-10-19	TDF/3TC/EFV	30	NA	2012-11-16	NA	NA	NA		#VALUE!	none	#VALUE!	#VALUE!	#VALUE!	#VALUE!
82	LT 031/HGD/10/12/EYCH	2012-10-26	TDF/3TC/EFV	30	NA	2012-11-23	NA	NA	NA		#VALUE!	none	#VALUE!	#VALUE!	#VALUE!	#VALUE!
83	LT 035/HGD/10/12/NIBO	2012-10-26	TDF/3TC/EFV	30	NA	2012-11-23	NA	NA	NA		#VALUE!	none	#VALUE!	#VALUE!	#VALUE!	#VALUE!
84	LT 062/HGD/11/12/NBSE	2012-11-09	D4T/3TC+EFV	30	NA	2012-12-07	NA	NA	NA		#VALUE!	none	#VALUE!	#VALUE!	#VALUE!	#VALUE!
85	LT 005/HGD/11/12/EPPH	2012-11-09	TDF/3TC/EFV	30	NA	2012-12-07	NA	NA	NA		#VALUE!	none	#VALUE!	#VALUE!	#VALUE!	#VALUE!
86	LT 004/HGD/11/12/MOGE	2012-11-09	TDF/3TC/EFV	30	NA	2012-12-07	NA	NA	NA		#VALUE!	none	#VALUE!	#VALUE!	#VALUE!	#VALUE!
87	LT 024/HGD/11/12/MBPR	2012-11-09	TDF/3TC/EFV	30	NA	2012-12-07	NA	NA	NA		#VALUE!	none	#VALUE!	#VALUE!	#VALUE!	#VALUE!
88	LT 012/HGD/11/12/NJFR	2012-11-30	TDF/3TC/EFV	30	NA	2012-12-28	NA	NA	NA		#VALUE!	none	#VALUE!	#VALUE!	#VALUE!	#VALUE!
89	LT 019/HGD/11/12/MOER	2012-11-30	TDF/3TC/EFV	30	NA	2012-12-28	NA	NA	NA		#VALUE!	none	#VALUE!	#VALUE!	#VALUE!	#VALUE!
90	LT 030/HGD/11/12/EKVI	2012-11-16	TDF/3TC/EFV	30	NA	2012-12-14	NA	NA	NA		#VALUE!	none	#VALUE!	#VALUE!	#VALUE!	#VALUE!
91	LT 020/HGD/12/12/TAHA	2012-12-07	TDF/3TC/EFV	30	NA	2013-01-05	NA	NA	NA		#VALUE!	none	#VALUE!	#VALUE!	#VALUE!	#VALUE!
92	LT 010/HGD/12/12/KOMO	2012-12-14	TDF/3TC/EFV	30	NA	2013-01-12	NA	NA	NA		#VALUE!	none	#VALUE!	#VALUE!	#VALUE!	#VALUE!
93	LT 014/HGD/11/12/TJCH	2012-11-09	TDF/3TC/EFV	30	NA	2012-12-07	NA	NA	NA		#VALUE!	none	#VALUE!	#VALUE!	#VALUE!	#VALUE!
94	LT 007/HGD/01/13/FACO	2013-01-04	TDF/3TC/EFV	30	NA	2013-02-01	NA	NA	NA		#VALUE!	none	#VALUE!	#VALUE!	#VALUE!	#VALUE!
95	LT 001/HGD/01/13/EKOS	2013-01-11	TDF/3TC/EFV	30	NA	2013-02-08	NA	NA	NA		#VALUE!	none	#VALUE!	#VALUE!	#VALUE!	#VALUE!
96	LT 012/HGD/01/13/PILU	2013-01-11	TDF/3TC/EFV	30	NA	2013-02-08	NA	NA	NA		#VALUE!	none	#VALUE!	#VALUE!	#VALUE!	#VALUE!
97	LT 006/HGD/01/13/NGNK	2013-01-11	TDF/3TC/EFV	30	NA	2013-02-08	NA	NA	NA		#REF!	none	#REF!	#REF!	#REF!	#REF!
98	LT 022/HGD/01/13/MOJE	2013-01-18	ABC+DDI+ALUVIA	30	NA	2013-02-08	NA	NA	NA		#REF!	none	#REF!	#REF!	#REF!	#REF!
99	LT 023/HGD/01/13/DJSI	2013-01-18	DUOVIR+ALUVIA	30	NA	2013-02-15	NA	NA	NA		#REF!	none	#REF!	#REF!	#REF!	#REF!
100	LT 014/HGD/01/13/KAHO	2013-01-25	D4T/3TC+EFV	30	NA	2013-02-22	NA	NA	NA		#REF!	none	#REF!	#REF!	#REF!	#REF!
101	LT 034/HGD/01/13/PEED	2013-01-25	DUOVIR+NEVIRAPINE	30	NA	2013-02-22	NA	NA	NA		#REF!	none	#REF!	#REF!	#REF!	#REF!
102	LT 030/HGD/02/13/SOBE	2013-01-25	TDF/3TC/EFV	30	NA	2013-02-22	NA	NA	NA		#VALUE!	none	#VALUE!	#VALUE!	#VALUE!	#VALUE!
103	LT 026/HGD/02/13/NGKO	2013-02-08	D4T/3TC+EFV	30	NA	2013-03-08	NA	NA	NA		#VALUE!	none	#VALUE!	#VALUE!	#VALUE!	#VALUE!
104	LT 023/HGD/02/13/NDAL	2013-02-08	DUOVIR+ABC	30	NA	2013-03-08	NA	NA	NA		#VALUE!	none	#VALUE!	#VALUE!	#VALUE!	#VALUE!
105	LT 040/HGD/02/13/MAPH	2013-02-08	D4T/3TC+EFV	30	NA	2013-03-08	NA	NA	NA		#VALUE!	none	#VALUE!	#VALUE!	#VALUE!	#VALUE!
106	LT 031/HGD/02/13/YOUR	2013-02-08	DUOVIR+NEVIRAPINE	30	NA	2013-03-08	NA	NA	NA		#VALUE!	none	#VALUE!	#VALUE!	#VALUE!	#VALUE!
107	LT 028/HGD/02/13/IBAR	2013-02-08	TDF/3TC/EFV	30	NA	2013-03-08	NA	NA	NA		#VALUE!	none	#VALUE!	#VALUE!	#VALUE!	#VALUE!
108	LT 032/HGD/02/13/NGTI	2013-02-08	TDF/3TC/EFV	30	NA	2013-03-08	NA	NA	NA		#VALUE!	none	#VALUE!	#VALUE!	#VALUE!	#VALUE!
109	LT 029/HGD/02/13/BITH	2013-02-08	TDF/3TC/EFV	30	NA	2013-03-08	NA	NA	NA		#VALUE!	none	#VALUE!	#VALUE!	#VALUE!	#VALUE!
110	LT 040/HGD/02/13/FADA	2013-02-15	TDF/3TC/EFV	30	NA	2013-03-15	NA	NA	NA		#VALUE!	none	#VALUE!	#VALUE!	#VALUE!	#VALUE!
111	LT 021/HGD/02/13/BEL	2013-02-15	TDF/3TC/EFV	30	NA	2013-03-15	NA	NA	NA		#VALUE!	none	#VALUE!	#VALUE!	#VALUE!	#VALUE!
112	LT 036/HGD/02/13/BEOA	2013-02-15	TDF/3TC/EFV	30	NA	2013-03-15	NA	NA	NA		#VALUE!	none	#VALUE!	#VALUE!	#VALUE!	#VALUE!
113	LT 038/HGD/02/13/NDDA	2013-02-15	TDF/3TC/EFV	30	NA	2013-03-15	NA	NA	NA		#VALUE!	none	#VALUE!	#VALUE!	#VALUE!	#VALUE!
114	LT 025/HGD/02/13/ANHE	2013-02-15	TDF/3TC/EFV	30	NA	2013-03-15	NA	NA	NA		#VALUE!	none	#VALUE!	#VALUE!	#VALUE!	#VALUE!
115	LT 031/HGD/02/13/SOSA	2013-01-18	TDF/3TC/EFV	30	NA	2013-03-15	NA	NA	NA		#VALUE!	none	#VALUE!	#VALUE!	#VALUE!	#VALUE!
116	LT 010/HGD/02/13/MALA	2013-02-15	TDF/3TC/EFV	30	NA	2013-03-15	NA	NA	NA		#VALUE!	none	#VALUE!	#VALUE!	#VALUE!	#VALUE!
117	LT 011/HGD/02/13/DZBA	2013-02-15	D4T/3TC+EFV	30	NA	2013-03-15	NA	NA	NA		#VALUE!	none	#VALUE!	#VALUE!	#VALUE!	#VALUE!
118	LT 008/HGD/02/13/NDAN	2013-02-22	DUOVIR+NEVIRAPINE	30	NA	2013-03-22	NA	NA	NA		#VALUE!	none	#VALUE!	#VALUE!	#VALUE!	#VALUE!
119	LT 015/HGD/02/13/EKMA	2013-02-22	D4T/3TC+EFV	30	NA	2013-03-22	NA	NA	NA		#VALUE!	none	#VALUE!	#VALUE!	#VALUE!	#VALUE!
120	LT 009/HGD/02/13/NTJO	2013-02-22	DUOVIR+NEVIRAPINE	30	NA	2013-03-22	NA	NA	NA		#VALUE!	none	#VALUE!	#VALUE!	#VALUE!	#VALUE!
121	LT 003/HGD/02/13/NGYO	2013-02-22	DUOVIR+NEVIRAPINE	30	NA	2013-03-22	NA	NA	NA		#VALUE!	none	#VALUE!	#VALUE!	#VALUE!	#VALUE!
122	LT 013/HGD/02/13/TCPH	2013-02-08	DUOVIR+NEVIRAPINE	30	NA	2013-03-08	NA	NA	NA		#VALUE!	none	#VALUE!	#VALUE!	#VALUE!	#VALUE!
123	LT 025/HGD/02/13/ELAN	2013-02-08	DUOVIR+NEVIRAPINE	30	NA	2013-03-08	NA	NA	NA		#VALUE!	none	#VALUE!	#VALUE!	#VALUE!	#VALUE!
124	LT 022/HGD/02/13/ABSA	2013-02-15	DUOVIR+NEVIRAPINE	30	NA	2013-03-15	NA	NA	NA		#VALUE!	none	#VALUE!	#VALUE!	#VALUE!	#VALUE!
125	LT 016/HGD/02/13/MAMA	2013-02-22	DUOVIR+NEVIRAPINE	30	NA	2013-03-22	NA	NA	NA		#VALUE!	none	#VALUE!	#VALUE!	#VALUE!	#VALUE!
126	LT 024/HGD/02/13/BAMI	2013-02-22	DUOVIR+NEVIRAPINE	30	NA	2013-03-22	NA	NA	NA		#VALUE!	none	#VALUE!	#VALUE!	#VALUE!	#VALUE!
127	LT 018/HGD/02/13/NIAG	2013-02-22	D4T/3TC+N	30	NA	2013-03-22	NA	NA	NA		#VALUE!	none	#VALUE!	#VALUE!	#VALUE!	#VALUE!
128	LT 021/HGD/01/13/NGMA	2013-02-22	DUOVIR+NEVIRAPINE	30	NA	2013-03-01	NA	NA	NA		#VALUE!	none	#VALUE!	#VALUE!	#VALUE!	#VALUE!
129	LT 033/HGD/02/13/NAPA	2013-02-08	DUOVIR+NEVIRAPINE	30	NA	2013-02-08	NA	NA	NA		#VALUE!	none	#VALUE!	#VALUE!	#VALUE!	#VALUE!
130	LT 035/HGD/02/13/MBSA	2013-02-08	DUOVIR+NEVIRAPINE	30	NA	2013-02-08	NA	NA	NA		#VALUE!	none	#VALUE!	#VALUE!	#VALUE!	#VALUE!
131	LT 034/HGD/02/13/MBJA	2013-02-08	TDF/FTC+EFV	30	NA	2013-02-08	NA	NA	NA		#VALUE!	none	#VALUE!	#VALUE!	#VALUE!	#VALUE!
132	LT 037/HGD/02/13/BEMA	2013-02-08	TDF/FTC+EFV	30	NA	2013-02-08	NA	NA	NA		#VALUE!	none	#VALUE!	#VALUE!	#VALUE!	#VALUE!
133	LT 039/HGD/02/13/NGJU	2013-02-15	TDF/3TC/EFV	30	NA	2013-03-15	NA	NA	NA		#VALUE!	none	#VALUE!	#VALUE!	#VALUE!	#VALUE!
134	LT 008/HGD/02/13/ABPA	2013-02-15	TDF/3TC/EFV	30	NA	2013-03-15	NA	NA	NA		#VALUE!	none	#VALUE!	#VALUE!	#VALUE!	#VALUE!
135	LT 027/HGD/02/13/FECH	2013-02-15	TDF/FTC+EFV	30	NA	2013-03-15	NA	NA	NA		#VALUE!	none	#VALUE!	#VALUE!	#VALUE!	#VALUE!

## Sheet: EWI 1 (Paediatric)
	Indicator: On-time Pill Pick-up (EWI 1) - Percentage of ART patients picking up all prescribed ARV drugs on time																										EWI 1 targets
																											≥ 95%
	1. Country:		2. Facility:																								85-94%		Sample size by annual number of eligible patients
	3. Data abstraction date(s):		4. Total number of sheets (for paper-based data abstraction only):				Number of patients not classified																				<85%		Annual number of eligible patients at the site		Number to be sampled at the site (sample size)
							Number of patients in denominator																			EWI 1 score for this site			1	75	All
		5. EWI sample start date (YY-MM-DD):																											76	110	75
	6. Total number of eligible patients:						8. Required minimum sample size:		If using printed abstraction sheet, then refer to EWI Guidance document for required minimum sample size.																				111	199	100
		7. Data abstractor (name / last name / contact phone):																											200	250	110
																													251	299	120
No.	Patient ID (note that EWI 1 includes all patients on ART at the facility, including those initiating ART, continuing ART and transferring in on ART)	Baseline pick-up (the date of the first ARV drug pick-up after the "EWI sample start date", #5 above)	ART regimen picked up at "baseline pick-up" (ARV drugs as recorded on medical or pharmacy record) - if facility uses codes for standard ART regimens, enter them; if facility uses a code for non-standard regimens (e.g. "other", "1e", etc) enter the complete list of ARV drugs. - if number of days of ART is not in record (see next column), can record ARV drugs, pill number and strength (mg) and pill…	Number of days of ART picked up at "baseline pick-up" (calculated)	MEDICINE 1 Number of days of medicine 1 picked up at "baseline pick-up" (enter directly here OR enter data in BOTH the "Amount picked up" and "Daily dose" columns)	MEDICINE 1 Amount picked up (number of pills for solids or number of ml for liquids; if there are remnant pills, please add them here, but remnant liquids should be discarded)	MEDICINE 1 Daily dose (number of pills for solids or number of ml for liquids)	MEDICINE 2 Number of days of medicine 2 picked up at "baseline pick-up" (enter directly here OR enter data in BOTH the "Amount picked up" and "Daily dose" columns)	MEDICINE 2 Amount picked up (number of pills for solids or number of ml for liquids; if there are remnant pills, please add them here, but remnant liquids should be discarded)	MEDICINE 2 Daily dose (number of pills for solids or number of ml for liquids)	MEDICINE 3 Number of days of medicine 3 picked up at "baseline pick-up" (enter directly here OR enter data in BOTH the "Amount picked up" and "Daily dose" columns)	MEDICINE 3 Amount picked up (number of pills for solids or number of ml for liquids; if there are remnant pills, please add them here, but remnant liquids should be discarded)	MEDICINE 3 Daily dose (number of pills for solids or number of ml for liquids)	Pick-up 1 (date of first ARV drug pick-up after "baseline pick-up") - enter date of pick-up of new regimen if it was changed after the baseline pick-up date	Date of transfer out after "baseline pick-up" - if applicable	Date of death after "baseline pick-up" - if applicable	Date of ART stop without restart after "baseline pick-up" - if applicable	Medicine 1 Days picked up	Medicine 2 Days picked up	Medicine 3 Days picked up	Run-out date 1 (date at which the ARV drugs picked up at "baseline pick-up" are expected to run out)	Earliest date of transfer, death or stop	Transfer out, death or stop date before "run-out date 1"	Not on-time for "pick-up 1"	No late pickups (blank if transfer, death or stop before "run-out date 1"; 1 if no late pick-ups; 0 if at least one late pick-up)	Patient not classified			300	350	130
																													351	400	135
																													401	450	140
																													451	550	145
																													551	700	155
																													701	850	160
																													851	1600	175
																													1601	2150	180
																													2151	4340	200
																													4341	5670	210
																													5671	10000	215
																													>10000		Consult WHO

## Sheet: EWI 2 (Adult & Paediatric)
	Indicator: Retention in Care (EWI 2) - Percentage of adults and children known to be alive and on treatment 12 months after initiation of ART
	1. Country:	CAMEROUN	2. Facility:	CTA HOPITAL GENERAL DOUALA
	3. Data abstraction date(s):		4. Total number of sheets (for paper-based data abstraction only):
		5. EWI sample start date (YY-MM-DD):	2012-10-01
	6. Total number of patients:
		7. Data abstractor (name / last name / contact phone):	WATO SAMUEL 77610079
	UNGASS #24 / PEPFAR #T1.3.D / Global Fund Impact #HIV-I3 Site Result
	Numerator	1.35
	Denominator	1.35
	Site Result	1

## Sheet: EWI 3 (Adult)
	Indicator: Drug supply continuity (EWI 3) - Percentage of months in a designated year in which there where NO ARV drug stock-outs																			Stock-out summary
															EWI 3 target		1			No stock-outs	0
	1. Country:	CAMEROUN				2. Facility:	CTA HOPITAL GENERAL DOUALA								EWI 3 score at this site		0.166667			One or more stock-outs	1
	3. Data abstraction date:			4. Total number of sheets (paper-based abstraction):
															X
	5. Reporting Period:
			6. Data abstractor (name / last name / contact phone):	WATO SAMUEL 77610079
	For each ARV drug routinely used at the site, enter an "X" from the drop-down menu for each month in which there was at least one stock-out of ANY ARV drug routinely used at this site. List each ARV drug routinely used at the site, even if no stockouts of a drug occurred during the designated time period.
No.	Antiretroviral drug	Oct.2012	Nov.2012	Dec.2012	Jan.2013	Feb.2013	Mar.2013	Apr.2013	May 2013	Jun.2013	Jul.2013	Aug.2013	Sep.2013	Stock-out summary for the year	Number of months with at least one stock-out		Not classified (1, 0 or blank)
1	ZIDOVUDINE 300mg/LAMIVUDINE 150mg													No stock-outs	0		0
2	NEVIRAPINE 200mg													No stock-outs	0		0
3	EFAVIRENZ 600mg					X			X			X	X	One or more stock-outs	4		0
4	LAMIVUDINE 150mg			X	X	X	X	X	X	X	X	X	X	One or more stock-outs	10		0
5	ZIDOVUDINE 300mg													No stock-outs	0		0
6	ABACAVIR 300mg													No stock-outs	0		0
7	LOPINAVIR 200mg/RETRONAVIR 50mg													No stock-outs	0		0
8	TENOFOVIR 300mg			X	X	X	X	X	X	X	X	X	X	One or more stock-outs	10		0
9	TDF/3TC/EFV													No stock-outs	0		0
10	ZIDOVUDINE 300mg/LAMIVUDINE 150mg/NEVIRAPINE 200mg													No stock-outs	0		0
11	TDF/3TC													No stock-outs	0		0
12	RALTEGRAVIR 400mg							X	X	X	X	X	X	One or more stock-outs	6		0
13	DIDANOSINE 200mg													No stock-outs	0		0
14	DIDANOSINE 250mg													No stock-outs	0		0
15	TENOFOVIR +EMTRICITABINE								X	X	X	X	X	One or more stock-outs	5		0
16	TDF/FTC/EFV						X	X	X	X	X	X	X	One or more stock-outs	7		0
17	ZIDOVUDINE 60mg/LAMIVUDINE 30mg/NEVIRAPINE 50mg													No stock-outs	0		0
18	ZIDOVUDINE 60mg/LAMIVUDINE 30mg													No stock-outs	0		0
	number per month	0	0	2	2	3	3	4	6	5	5	6	6

## Sheet: EWI 3 (Paediatric)
	Indicator: Drug supply continuity (EWI 3) - Percentage of months in a designated year in which there where NO ARV drug stock-outs																			Stock-out summary
															EWI 3 target		1			No stock-outs	0
	1. Country:					2. Facility:									EWI 3 score at this site					One or more stock-outs	1
	3. Data abstraction date:			4. Total number of sheets (paper-based abstraction):
															X
	5. Reporting Period:
			6. Data abstractor (name / last name / contact phone):
	For each ARV drug routinely used at the site, enter an "X" from the drop-down menu for each month in which there was at least one stock-out of ANY ARV drug routinely used at this site. List each ARV drug routinely used at the site, even if no stockouts of a drug occurred during the designated time period.
No.	Antiretroviral drug	Oct.2012	Nov.2012	Dec.2012	Jan.2013	Feb.2013	Mar.2013	Apr.2013	May 2013	Jun.2013	Jul.2013	Aug.2013	Sep.2013	Stock-out summary for the year	Number of months with at least one stock-out		Not classified (1, 0 or blank)
	number per month	0	0	0	0	0	0	0	0	0	0	0	0

## Sheet: EWI 4 (Adult)
	Indicator: Dispensing Practices (EWI 4) - Percentage of adult patients picking up mono or dual ARV therapy
	1. Country:	CAMEROUN	2. Facility:	CTA HOPITAL GENERAL DOUALA				EWI 4 Target
	3. Data abstraction date(s):	2014-02-25	4. Total number of sheets (for paper-based data abstraction only):					Result	#REF!
						Number of patients in denominator	#REF!
		5. EWI sample start date(YY-MM-DD):	2012-10-01
	6. Total number of eligible patients:	135						Override Text
		7. Data abstractor (name / last name / contact phone):	WATO SAMUEL 77610079					Please enter 'Yes' or 'No'
No.	Patient ID (note that EWI 4 includes all patients on ART at the facility, including those initiating ART, continuing ART and transferring in on ART)	ART regimen picked-up at baseline pick-up	Mono or Dual Therapy Regimen?					Mono/ Dual (binary)? (1 = Yes, 0 = No)
1	LT 09/HGD/10/12/DACA	DUOVIR+NEVIRAPINE	No					0
2	LT 010/HGD/10/12/TCYV	TDF/3TC/EFV	No					0
3	LT 020/HGD/10/12/BOHO	TDF/3TC/EFV	No					0
4	LT 011/HGD/10/12/TAKA	DUOVIR+NEVIRAPINE	No					0
5	LT 014/HGD/10/12/TALY	DUOVIR+NEVIRAPINE	No					0
6	LT 023/HGD/10/12/EDDO	DUOVIR+NEVIRAPINE	No					0
7	LT 021/HGD/10/12/NGBL	DUOVIR+NEVIRAPINE	No					0
8	LT 017/HGD/10/12/OKEP	TDF/3TC/EFV	No					0
9	LT 027/HGD/10/12/EKMA	DUOVIR+NEVIRAPINE	No					0
10	LT 028/HGD/10/12/EYLE	TDF/3TC/EFV	No					0
11	LT 026/HGD/11/12/NGFR	TDF/3TC/EFV	No					0
12	LT 010/HGD/11/12/PAND	TDF/3TC/EFV	No					0
13	LT 07/HGD/11/12/NJAI	TDF/3TC/EFV	No					0
14	LT 09/HGD/11/12/NTTH	DUOVIR+EFVD	No					0
15	LT 08/HGD/11/12/KOJV	DUOVIR+NEVIRAPINE	No					0
16	LT 011/HGD/11/12/KOJO	TDF/3TC/EFV	No					0
17	LT 021/HGD/11/12/NSMA	TDF/3TC/EFV	No					0
18	LT 012/HGD/11/12/YODE	DUOVIR+NEVIRAPINE	No					0
19	LT 017/HGD/11/12/NGAN	TDF/3TC/EFV	No					0
20	LT 003/HGD/11/12/OSMA	DUOVIR+NEVIRAPINE	No					0
21	LT 020/HGD/11/12/ITMA	DUOVIR+NEVIRAPINE	No					0
22	LT 013/HGD/11/12/NGLA	DUOVIR+NEVIRAPINE	No					0
23	LT 032/HGD/11/12/AVES	DUOVIR+NEVIRAPINE	No					0
24	LT 029/HGD/11/12/ENCH	DUOVIR+NEVIRAPINE	No					0
25	LT 028/HGD/11/12/EBMA	TDF/3TC/EFV	No					0
26	LT 034/HGD/11/12/BISO	DUOVIR+NEVIRAPINE	No					0
27	LT 019/HGD/11/12/ETSO	DUOVIR+NEVIRAPINE	No					0
28	LT 034/HGD/11/12/NGJE	TDF/3TC/EFV	No					0
29	LT 0333/HGD/11/12/HAAM	DUOVIR+NEVIRAPINE	No					0
30	LT 016/HGD/10/12/BOJE	DUOVIR+NEVIRAPINE	No					0
31	LT 001/HGD/12/12/LEAD	DUOVIR+NEVIRAPINE	No					0
32	LT 018/HGD/12/12/MOJO	DUOVIR+NEVIRAPINE	No					0
33	LT 008/HGD/12/12/WAOL	DUOVIR+NEVIRAPINE	No					0
34	LT 007/HGD/12/12/TCBE	DUOVIR+NEVIRAPINE	No					0
35	LT 017/HGD/12/12/KAHE	DUOVIR+NEVIRAPINE	No					0
36	LT 019/HGD/12/12/MABE	DUOVIR+NEVIRAPINE	No					0
37	LT 002/HGD/12/12/KIHE	TDF/3TC/EFV	No					0
38	LT 021/HGD/12/12/TCLI	DUOVIR+NEVIRAPINE	No					0
39	LT 009/HGD/12/12/ABCA	DUOVIR+NEVIRAPINE	No					0
40	LT 022/HGD/12/12/MEVE	DUOVIR+NEVIRAPINE	No					0
41	LT 013/HGD/12/12/ZAMA	DUOVIR+NEVIRAPINE	No					0
42	LT 011/HGD/12/12/LOAG	TDF/3TC/EFV	No					0
43	LT 021/HGD/12/12/MOJE	DUOVIR+NEVIRAPINE	No					0
44	LT 008/HGD/12/12/ABPA	DUOVIR+NEVIRAPINE	No					0
45	LT 001/HGD/12/12/WOAN	DUOVIR+NEVIRAPINE	No					0
46	LT 005/HGD/01/13/TICH	TDF/3TC/EFV	No					0
47	LT 009/HGD/01/13/TIGR	D4T/3TC+EFV	No					0
48	LT 014/HGD/01/13/THSI	D4T/3TC+EFV	No					0
49	LT 003/HGD/01/13/ENAN	TDF/3TC/EFV	No					0
50	LT 010/HGD/01/13/DIAU	TDF/3TC/EFV	No					0
51	LT 004/HGD/01/13/CHDA	TDF/3TC/EFV	No					0
52	LT 015/HGD/01/13/KIMA		No					0
53	LT 016/HGD/01/13/BIGI	TDF/3TC/EFV	No					0
54	LT 011/HGD/01/13/NARO	TDF/3TC/EFV	No					0
55	LT 002/HGD/01/13/DAPO	DUOVIR+NEVIRAPINE	No					0
56	LT 025/HGD/01/13/MBAN	DUOVIR+NEVIRAPINE	No					0
57	LT 028/HGD/01/13/BIMA	DUOVIR+NEVIRAPINE	No					0
58	LT 027/HGD/01/13/MANA	TDF/3TC/EFV	No					0
59	LT 008/HGD/01/13/ABPA	TDF/3TC/EFV	No					0
60	LT 020/HGD/01/13/MAFL	TDF/3TC/EFV	No					0
61	LT 036/HGD/01/13/NGAN	TDF/3TC/EFV	No					0
62	LT 024/HGD/01/13/NDNA	DUOVIR+NEVIRAPINE	No					0
63	LT 035/HGD/01/13/NGCL	TDF/3TC/EFV	No					0
64	LT 026/HGD/01/13/SABE	ABC+DDI+ALUVIA	No					0
65	LT 060/HGD/01/13/DJMA	D4T/3TC+EFV	No					0
66	LT 033/HGD/01/13/KOHI	TDF/3TC/EFV	No					0
67	LT 019/HGD/01/13/TAAN	TDF/3TC/EFV	No					0
68	LT 039/HGD/01/13/MBBI	DUOVIR+NEVIRAPINE	No					0
69	LT 032/HGD/01/13/MBLI	TDF/3TC/EFV	No					0
70	LT 03/HGD/10/12/BEJE	D4T/3TC+EFV	No					0
71	LT 012/HGD/10/12/NDPA	TDF/3TC/EFV	No					0
72	LT 042/HGD/10/12/GUSA	DUOVIR+NEVIRAPINE	No					0
73	LT 015/HGD/10/12/NGGI	D4T/3TC+EFV	No					0
74	LT 024/HGD/10/12/DJPA	D4T/3TC+EFV	No					0
75	LT 025/HGD/10/12/ETPH	TDF/3TC/EFV	No					0
76	LT 015/HGD/10/12/TAHE	TDF/3TC/EFV	No					0
77	LT 027/HGD/10/12/SIGA	TDF/3TC/EFV	No					0
78	LT 029/HGD/10/12/ESCH	TDF/3TC/EFV	No					0
79	LT 032/HGD/10/12/TAMA	D4T/3TC+EFV	No					0
80	LT 036/HGD/10/12/TCCL	TDF/3TC/EFV	No					0
81	LT 033/HGD/10/12/DIGU	TDF/3TC/EFV	No					0
82	LT 031/HGD/10/12/EYCH	TDF/3TC/EFV	No					0
83	LT 035/HGD/10/12/NIBO	TDF/3TC/EFV	No					0
84	LT 062/HGD/11/12/NBSE	D4T/3TC+EFV	No					0
85	LT 005/HGD/11/12/EPPH	TDF/3TC/EFV	No					0
86	LT 004/HGD/11/12/MOGE	TDF/3TC/EFV	No					0
87	LT 024/HGD/11/12/MBPR	TDF/3TC/EFV	No					0
88	LT 012/HGD/11/12/NJFR	TDF/3TC/EFV	No					0
89	LT 019/HGD/11/12/MOER	TDF/3TC/EFV	No					0
90	LT 030/HGD/11/12/EKVI	TDF/3TC/EFV	No					0
91	LT 020/HGD/12/12/TAHA	TDF/3TC/EFV	No					0
92	LT 010/HGD/12/12/KOMO	TDF/3TC/EFV	No					0
93	LT 014/HGD/11/12/TJCH	ABC+DDI+ALUVIA	No					0
94	LT 007/HGD/01/13/FACO	DUOVIR+ALUVIA	No					0
95	LT 001/HGD/01/13/EKOS	D4T/3TC+EFV	No					0
96	LT 012/HGD/01/13/PILU	DUOVIR+NEVIRAPINE	No					0
#REF!	LT 006/HGD/01/13/NGNK	#REF!	No					0
#REF!	LT 022/HGD/01/13/MOJE	#REF!	No					0
#REF!	LT 023/HGD/01/13/DJSI	#REF!	No					0
#REF!	LT 014/HGD/01/13/KAHO	#REF!	No					0
#REF!	LT 034/HGD/01/13/PEED	#REF!	No					0
102	LT 030/HGD/02/13/SOBE	TDF/3TC/EFV	No					0
103	LT 026/HGD/02/13/NGKO	D4T/3TC+EFV	No					0
104	LT 023/HGD/02/13/NDAL	DUOVIR+ABC	No					0
105	LT 040/HGD/02/13/MAPH	D4T/3TC+EFV	No					0
106	LT 031/HGD/02/13/YOUR	DUOVIR+NEVIRAPINE	No					0
107	LT 028/HGD/02/13/IBAR	TDF/3TC/EFV	No					0
108	LT 032/HGD/02/13/NGTI	TDF/3TC/EFV	No					0
109	LT 029/HGD/02/13/BITH	TDF/3TC/EFV	No					0
110	LT 040/HGD/02/13/FADA	TDF/3TC/EFV	No					0
111	LT 021/HGD/02/13/BEL	TDF/3TC/EFV	No					0
112	LT 036/HGD/02/13/BEOA	TDF/3TC/EFV	No					0
113	LT 038/HGD/02/13/NDDA	TDF/3TC/EFV	No					0
114	LT 025/HGD/02/13/ANHE	TDF/3TC/EFV	No					0
115	LT 031/HGD/02/13/SOSA	TDF/3TC/EFV	No					0
116	LT 010/HGD/02/13/MALA	TDF/3TC/EFV	No					0
117	LT 011/HGD/02/13/DZBA	D4T/3TC+EFV	No					0
118	LT 008/HGD/02/13/NDAN	DUOVIR+NEVIRAPINE	No					0
119	LT 015/HGD/02/13/EKMA	D4T/3TC+EFV	No					0
120	LT 009/HGD/02/13/NTJO	DUOVIR+NEVIRAPINE	No					0
121	LT 003/HGD/02/13/NGYO	DUOVIR+NEVIRAPINE	No					0
122	LT 013/HGD/02/13/TCPH	DUOVIR+NEVIRAPINE	No					0
123	LT 025/HGD/02/13/ELAN	DUOVIR+NEVIRAPINE	No					0
124	LT 022/HGD/02/13/ABSA	DUOVIR+NEVIRAPINE	No					0
125	LT 016/HGD/02/13/MAMA	DUOVIR+NEVIRAPINE	No					0
126	LT 024/HGD/02/13/BAMI	DUOVIR+NEVIRAPINE	No					0
127	LT 018/HGD/02/13/NIAG	D4T/3TC+N	No					0
128	LT 021/HGD/01/13/NGMA	DUOVIR+NEVIRAPINE	No					0
129	LT 033/HGD/02/13/NAPA	DUOVIR+NEVIRAPINE	No					0
130	LT 035/HGD/02/13/MBSA	DUOVIR+NEVIRAPINE	No					0
131	LT 034/HGD/02/13/MBJA	TDF/FTC+EFV	No					0
132	LT 037/HGD/02/13/BEMA	TDF/FTC+EFV	No					0
133	LT 039/HGD/02/13/NGJU	TDF/3TC/EFV	No					0
134	LT 008/HGD/02/13/ABPA	TDF/3TC/EFV	No					0
135	LT 027/HGD/02/13/FECH	TDF/FTC+EFV	No					0

## Sheet: EWI 4 (Paediatric)
	Indicator: Dispensing Practices (EWI 4) - Percentage of paediatric patients picking up mono or dual ARV therapy
	1. Country:		2. Facility:					EWI 4 Target
	3. Data abstraction date(s):		4. Total number of sheets (for paper-based data abstraction only):					Result
						Number of patients in denominator	0
		5. EWI sample start date(YY-MM-DD):
	6. Total number of eligible patients:							Override Text
		7. Data abstractor (name / last name / contact phone):						Please enter 'Yes' or 'No'
No.	Patient ID (note that EWI 4 includes all patients on ART at the facility, including those initiating ART, continuing ART and transferring in on ART)	ART regimen picked-up at baseline pick-up	Mono or Dual Therapy Regimen?					Mono/ Dual (binary)? (1 = Yes, 0 = No)

## Sheet: EWI 5 (Adult)
	Indicator: Virological Suppression (EWI 5) - Percentage of adult patients receiving ART at the site after the first 12 months of ART whose viral load is less than (<) 1000 copies/ml
	1. Country:	CAMEROUN	2. Facility:	CTA HOPITAL GENERAL DOUALA
	3. Data abstraction date:		4. Total number of sheets (for paper-based data abstraction only):				Number of patients not classified	0					Numerator	0
							Number of valid exclusions	0					Result
		5. EWI sample start date(YY-MM-DD):					Sample size:	0
	6. Total number of patients:						Number of patients in denominator	0
		7. Data abstractor (name / last name / contact phone):
	8. Site required to perform Viral Load Testing?
No.	Patient ID (note that EWI 5 includes all patients on ART at the facility, including those initiating ART, continuing ART and transferring in on ART)	ART initiation date (date of initial ART prescription, or ARV drug pick-up)	"12-month date" (12 months after ART initiation)	Date of transfer out after treatment initiation but before "12-month-date" - if applicable	Date of viral load test between 11 and 15 months on treatment	Viral load test result (copies per mL) is less than 1000 copies/mL or greater than or equal to 1000 copies/mL?			Valid transfer out before "12-month-date"	VL necessary?	Viral load test performed if necessary?	Valid Viral load test date if performed?	Viral load <1000 copes per mL if test performed?	Not Classified

## Sheet: EWI 5 (Paediatric)
	Indicator: Virological Suppression (EWI 5) - Percentage of paediatric patients receiving ART at the site after the first 12 months of ART whose viral load is less than (<) 1000 copies/ml
	1. Country:		2. Facility:
	3. Data abstraction date:		4. Total number of sheets (for paper-based data abstraction only):				Number of patients not classified	0					Numerator	0
							Number of valid exclusions	0					Result
		5. EWI sample start date(YY-MM-DD):					Sample size:	0
	6. Total number of patients:						Number of patients in denominator	0
		7. Data abstractor (name / last name / contact phone):
	8. Site required to perform Viral Load Testing?
No.	Patient ID (note that EWI 5 includes all patients on ART at the facility, including those initiating ART, continuing ART and transferring in on ART)	ART initiation date (date of initial ART prescription, or ARV drug pick-up)	"12-month date" (12 months after ART initiation)	Date of transfer out after treatment initiation but before "12-month-date" - if applicable	Date of viral load test between 11 and 15 months on treatment	Viral load test result (copies per mL) is less than 1000 copies/mL or greater than or equal to 1000 copies/mL?			Valid transfer out before "12-month-date"	VL necessary?	Viral load test performed if necessary?	Valid Viral load test date if performed?	Viral load <1000 copes per mL if test performed?	Not Classified

## Sheet: Summary (Adult)
	Site:	CTA HOPITAL GENERAL DOUALA
	Country:	CAMEROUN
	Year of Data Abstraction	2014
	ADULT RESULTS
			Result
	EWI 1	On-time Pill Pick-up
	EWI 2	Retention in Care	Green
	EWI 3	Pharmacy Stock-outs	Red
	EWI 4	Dispensing Practices	#REF!
	EWI 5	Virological Suppression

[truncated: 4 more sheets: Summary (Paediatric), Regimen Table (Adult), Regimen Table (Paediatric), For Supervisors]
