# Supplementary material for: Monitoring HIV Drug Resistance Early Warning Indicators in Cameroon: A Study Following the Revised World Health Organization Recommendations
Source: PLoS One. 2015 Jun 17;10(6):e0129210. doi: 10.1371/journal.pone.0129210 (PMC4471113; doi:10.1371/journal.pone.0129210)
Supplement: S3 Tables — (ZIP) [file pone.0129210.s003.zip › EWI Littoral region sites/IAP_Littoral_Hopital_Laquintinie_Cta.xls]

## Sheet: EWI 1 (Adult)
	Indicator: On-time Pill Pick-up (EWI 1) - Percentage of ART patients picking up all prescribed ARV drugs on time																EWI 1 targets
																	≥ 95%
	1. Country:	CAMEROON	2. Facility:	HOPITAL LAQUITINIE (CTA)													85-94%		Sample size by annual number of eligible patients
	3. Data abstraction date(s):	2014-01-01	4. Total number of sheets (for paper-based data abstraction only):	7			Number of patients not classified	1									<85%		Annual number of eligible patients at the site		Number to be sampled at the site (sample size)
							Number of patients in denominator	154								EWI 1 score for this site	0.967532		1	75	All
		5. EWI sample start date(YY-MM-DD):	2013-06-01																76	110	75
	6. Total number of eligible patients:	155					8. Required minimum sample size:	100	If using printed abstraction sheet, then refer to EWI Guidance document for required minimum sample size.										111	199	100
		7. Data abstractor (name / last name / contact phone):	MAYAM MBONGUE DEBORA RACHEL 99801297 / 51436147																200	250	110
																			251	299	120
No.	Patient ID (note that EWI 1 includes all patients on ART at the facility, including those initiating ART, continuing ART and transferring in on ART)	Baseline pick-up (the date of the first ARV drug pick-up after the "EWI sample start date", #5 above)	ART regimen picked up at "baseline pick-up" (ARV drugs as recorded on pharmacy record)	Number of days of ART picked up at "baseline pick-up" - if needed, calculate from pill number and strength (mg) and pills/day using Conversion Calculator; or record in previous column.	Number of days ART remnant - if recorded and applicable.	Pick-up 1 (date of first ARV drug pick-up after "baseline pick-up") - enter date of pick-up of new regimen if it was changed after the baseline pick-up date	Date of transfer out after "baseline pick-up" - if applicable	Date of death after "baseline pick-up" - if applicable	Date of ART stop without restart after "baseline pick-up" - if applicable		Run-out date 1 (date at which the ARV drugs picked up at "baseline pick-up" are expected to run out)	Earliest date of transfer, death or stop	Transfer out, death or stop date before "run-out date 1"	Not on-time for "pick-up 1"	No late pickups (blank if transfer, death or stop before "run-out date 1"; 1 if no late pick-ups; 0 if at least one late pick-up)	Patient not classified			300	350	130
1	706/13	2013-09-05	ABC+3TC+NVP	10	2	2013-10-04					2013-09-17	none	0	1	0	0			351	400	135
2	627/13	2013-09-03	DUOVIR+NVP	30	2	2013-10-02					2013-10-05	none	0	0	1	0			401	450	140
3	642/13	2013-09-02	TDF+3TC+EFV	30	2	2013-10-01					2013-10-04	none	0	0	1	0			451	550	145
4	605/13	2013-08-02	TDF+3TC+EFV	30	2	2013-10-01					2013-09-03	none	0	1	0	0			551	700	155
5	907/13	2013-08-30	TDF+3TC+EFV	30	2	2013-09-29					2013-10-01	none	0	0	1	0			701	850	160
6	654/13	2013-08-30	TDF+3TC+EFV	30	2	2013-09-29					2013-10-01	none	0	0	1	0			851	1600	175
7	696/12	2013-08-30	DUOVIR+EFV	30	2	2013-09-29					2013-10-01	none	0	0	1	0			1601	2150	180
8	703/13	2013-08-30		30	2	2013-09-29						none	0			1			2151	4340	200
9	704/13	2013-08-30	TDF+3TC+NVP	30	2	2013-09-29					2013-10-01	none	0	0	1	0			4341	5670	210
10	512/13	2013-08-30	TDF+3TC+EFV	30	2	2013-09-29					2013-10-01	none	0	0	1	0			5671	10000	215
11	614/13	2013-08-30	DUOVIR+NVP	30	2	2013-09-29					2013-10-01	none	0	0	1	0			>10000		Consult WHO
12	687/13	2013-08-28	TDF+3TC+EFV	30	2	2013-09-27					2013-09-29	none	0	0	1	0
13	679/13	2013-08-28	TDF+3TC+EFV	30	2	2013-09-27					2013-09-29	none	0	0	1	0
14	693/13	2013-08-28	TDF+3TC+EFV	30	2	2013-09-27					2013-09-29	none	0	0	1	0
15	565/13	2013-07-22	TDF+3TC+EFV	30	2	2013-08-21					2013-08-23	none	0	0	1	0
16	649/13	2013-07-24	DUOVIR+NVP	30	2	2013-08-22					2013-08-25	none	0	0	1	0
17	419/13	2013-07-26	TDF+3TC+EFV	30	2	2013-08-25					2013-08-27	none	0	0	1	0
18	290/13	2013-07-26	TDF+3TC+EFV	30	2	2013-08-25					2013-08-27	none	0	0	1	0
19	615/13	2013-07-26	TDF+3TC+EFV	30	2	2013-08-25					2013-08-27	none	0	0	1	0
20	284/13	2013-07-30	TDF+3TC+EFV	30	2	2013-08-29					2013-08-31	none	0	0	1	0
21	587/13	2013-07-30	TDF+3TC+kaletra	30	2	2013-08-29					2013-08-31	none	0	0	1	0
22	563/13	2013-07-30	TDF+3TC+EFV	30	2	2013-08-29					2013-08-31	none	0	0	1	0
23	581/13	2013-08-09	TDF+3TC+EFV	30	2	2013-09-08					2013-09-10	none	0	0	1	0
24	607/13	2013-08-09	TDF+3TC+EFV	30	2	2013-09-08					2013-09-10	none	0	0	1	0
25	629/13	2013-08-09	TDF+3TC+EFV	30	2	2013-09-08					2013-09-10	none	0	0	1	0
26	489/13	2013-08-12	TDF+3TC+EFV	30	2	2013-09-08					2013-09-13	none	0	0	1	0
27	586/13	2013-08-12	TDF+3TC+EFV	30	2	2013-09-08					2013-09-13	none	0	0	1	0
28	617/13	2013-08-16	TDF+3TC+NVP	30	2	2013-09-17					2013-09-17	none	0	0	1	0
29	562/13	2013-08-16	TDF+3TC+EFV	30	2	2013-09-15					2013-09-17	none	0	0	1	0
30	621/13	2013-08-16	TDF+3TC+EFV	30	2	2013-09-15					2013-09-17	none	0	0	1	0
31	642/13	2013-08-20	DUOVIR+NVP	30	2	2013-09-15					2013-09-21	none	0	0	1	0
32	1176/13	2013-08-20	DUOVIR+NVP	30	2	2013-09-18					2013-09-21	none	0	0	1	0
33	643/13	2013-08-20	TDF+3TC+EFV	30	2	2013-09-18					2013-09-21	none	0	0	1	0
34	625/13	2013-08-22	DUOVIR+NVP	30	2	2013-09-20					2013-09-23	none	0	0	1	0
35	667/12	2013-08-22	ABC+DDI+kaletra	30	2	2013-09-20					2013-09-23	none	0	0	1	0
36	567/13	2013-08-27	TDF+3TC+kaletra	30	2	2013-09-26					2013-09-28	none	0	0	1	0
37	667/13	2013-08-27	TDF+3TC+EFV	30	2	2013-09-26					2013-09-28	none	0	0	1	0
38	677/13	2013-08-27	TDF+3TC+EFV	30	2	2013-09-26					2013-09-28	none	0	0	1	0
39	606/13	2013-08-27	TDF+3TC+EFV	30	2	2013-09-26					2013-09-28	none	0	0	1	0
40	679/13	2013-08-28	TDF+3TC+EFV	30	2	2013-09-27					2013-09-29	none	0	0	1	0
41	445/13	2013-06-17	TDF+3TC+EFV	30	2	2013-07-16					2013-07-19	none	0	0	1	0
42	458/13	2013-06-17	TDF+3TC+NVP	30	2	2013-07-16					2013-07-19	none	0	0	1	0
43	187/13	2013-06-18	TDF+3TC+EFV	30	2	2013-07-17					2013-07-20	none	0	0	1	0
44	423/13	2013-06-18	TDF+3TC+EFV	30	2	2013-07-17					2013-07-20	none	0	0	1	0
45	442/13	2013-06-18	TDF+3TC+EFV	30	2	2013-07-17					2013-07-20	none	0	0	1	0
46	441/13	2013-06-27	TDF+3TC+EFV	30	2	2013-07-26					2013-07-29	none	0	0	1	0
47	480/13	2013-06-27	TDF+3TC+EFV	30	2	2013-07-26					2013-07-29	none	0	0	1	0
48	464/13	2013-06-27	TDF+3TC+EFV	30	2	2013-07-26					2013-07-29	none	0	0	1	0
49	481/13	2013-06-28	TDF+3TC+EFV	30	2	2013-07-26					2013-07-30	none	0	0	1	0
50	337/13	2013-06-28	TDF+3TC+EFV	30	2	2013-07-26					2013-07-30	none	0	0	1	0
51	430/13	2013-07-01	TDF+3TC+EFV	30	2	2013-08-01					2013-08-02	none	0	0	1	0
52	515/13	2013-07-02	DUOVIR+NVP	30	2	2013-08-01					2013-08-03	none	0	0	1	0
53	373/13	2013-07-03	TDF+3TC+EFV	30	2	2013-08-02					2013-08-04	none	0	0	1	0
54	339/13	2013-07-05	TDF+3TC+EFV	30	2	2013-08-04					2013-08-06	none	0	0	1	0
55	418/13	2013-07-08	ABC+DDI+kaletra	30	2	2013-08-08					2013-08-09	none	0	0	1	0
56	504/13	2013-07-09	TDF+3TC+EFV	30	2	2013-08-08					2013-08-10	none	0	0	1	0
57	313/13	2013-07-09	TDF+3TC+EFV	30	2	2013-08-08					2013-08-10	none	0	0	1	0
58	215/13	2013-07-09	TDF+3TC+EFV	30	2	2013-08-08					2013-08-10	none	0	0	1	0
59	570/13	2013-07-09	TDF+3TC+kaletra	30	2	2013-08-08					2013-08-10	none	0	0	1	0
60	545/13	2013-07-09	TDF+3TC+EFV	30	2	2013-08-08					2013-08-10	none	0	0	1	0
61	538/13	2013-07-11	TDF+3TC+EFV	30	2	2013-08-10					2013-08-12	none	0	0	1	0
62	511/13	2013-07-19	TDF+3TC+EFV	30	2	2013-08-18					2013-08-20	none	0	0	1	0
63	490/13	2013-07-19	TDF+3TC+kaletra	30	2	2013-08-18					2013-08-20	none	0	0	1	0
64	536/13	2013-07-19	TDF+3TC+EFV	30	2	2013-08-18					2013-08-20	none	0	0	1	0
65	583/13	2013-07-19	TDF+3TC+EFV	30	2	2013-08-18					2013-08-20	none	0	0	1	0
66	602/13	2013-07-19	TDF+3TC+EFV	30	2	2013-08-18					2013-08-20	none	0	0	1	0
67	374/13	2013-07-15	TDF+3TC+EFV	30	2	2013-08-14					2013-08-16	none	0	0	1	0
68	584/13	2013-07-16	TDF+3TC+EFV	30	2	2013-08-16					2013-08-17	none	0	0	1	0
69	575/13	2013-07-16	TDF+3TC+EFV	30	2	2013-07-15					2013-08-17	none	0	0	1	0
70	546/13	2013-07-17	TDF+3TC+EFV	30	2	2013-08-18					2013-08-18	none	0	0	1	0
71	509/12	2013-07-19	TDF+3TC+EFV	30	2	2013-08-18					2013-08-20	none	0	0	1	0
72	554/13	2013-07-19	TDF+3TC+EFV	30	2	2013-08-18					2013-08-20	none	0	0	1	0
73	593/13	2013-07-19	TDF+3TC+EFV	30	2	2013-08-18					2013-08-20	none	0	0	1	0
74	400/13	2013-07-19	DUOVIR+NVP	30	2	2013-08-18					2013-08-20	none	0	0	1	0
75	973/12	2013-07-19	TDF+3TC+EFV	30	2	2013-08-18					2013-08-20	none	0	0	1	0
76	979/13	2013-07-19	TDF+3TC+EFV	30	2	2013-08-18					2013-08-20	none	0	0	1	0
77	590/13	2013-07-19	DUOVIR+NVP	30	2	2013-08-18					2013-08-20	none	0	0	1	0
78	2659/13	2013-07-23	DUOVIR+NVP	30	2	2013-08-20					2013-08-24	none	0	0	1	0
79	468/13	2013-07-23	TDF+3TC+EFV	30	2	2013-08-20					2013-08-24	none	0	0	1	0
80	568/13	2013-07-23	TDF+3TC+EFV	30	2	2013-07-02					2013-08-24	none	0	0	1	0
81	365/13	2013-06-03	ABC+DDI+KALETRA	30	2	2013-07-15					2013-07-05	none	0	1	0	0
82	459/13	2013-06-14	TDF+3TC+EFV	30	2	2013-07-13					2013-07-16	none	0	0	1	0
83	404/13	2013-06-14	TDF+3TC+EFV	30	2	2013-07-13					2013-07-16	none	0	0	1	0
84	426/13	2013-06-14	TDF+3TC+EFV	30	2	2013-07-13					2013-07-16	none	0	0	1	0
85	406/13	2013-06-14	TDF+3TC+EFV	30	2	2013-07-13					2013-07-16	none	0	0	1	0
86	415/13	2013-06-14	TDF+3TC+EFV	30	2	2013-07-13					2013-07-16	none	0	0	1	0
87	361/13	2013-06-14	TDF+3TC+EFV	30	2	2013-07-13					2013-07-16	none	0	0	1	0
88	105/09	2013-06-14	TDF+3TC+kaletra	30	2	2013-07-13					2013-07-16	none	0	0	1	0
89	135/13	2013-06-14	TDF+3TC+EFV	30	2	2013-07-13					2013-07-16	none	0	0	1	0
90	975/12	2013-06-17	TDF+3TC+EFV	30	2	2013-07-13					2013-07-19	none	0	0	1	0
91	426/13	2013-06-17	TDF+3TC+EFV	30	2	2013-07-16					2013-07-19	none	0	0	1	0
92	482/13	2013-06-17	TDF+3TC+EFV	30	2	2013-07-16					2013-07-19	none	0	0	1	0
93	579/13	2013-06-23	TDF+3TC+EFV	30	2	2013-07-20					2013-07-25	none	0	0	1	0
94	558/13	2013-06-23	TDF+3TC+EFV	30	2	2013-07-20					2013-07-25	none	0	0	1	0
95	750/12	2013-06-26	DUOVIR+Stocrin	30	2	2013-07-25					2013-07-28	none	0	0	1	0
96	457/13	2013-06-27	TDF+3TC+EFV	30	2	2013-07-26					2013-07-29	none	0	0	1	0
97	678/13	2013-06-28	TDF+3TC+EFV	30	2	2013-08-27					2013-07-30	none	0	1	0	0
98	516/13	2013-07-03	TDF+3TC+EFV	30	2	2013-08-27					2013-08-04	none	0	1	0	0
99	471/13	2013-07-03	TDF+3TC+EFV	30	2	2013-08-02					2013-08-04	none	0	0	1	0
100	502/13	2013-07-04	TDF+3TC+EFV	30	2	2013-08-03					2013-08-05	none	0	0	1	0
101	537/13	2013-07-04	TDF+3TC+EFV	30	2	2013-08-03					2013-08-05	none	0	0	1	0
102	533/13	2013-07-05	TDF+3TC+EFV	30	2	2013-08-03					2013-08-06	none	0	0	1	0
103	407/13	2013-07-06	TDF+3TC+EFV	30	2	2013-08-04					2013-08-07	none	0	0	1	0
104	510/13	2013-07-06	Duovir+Stocrin	30	2	2013-08-04					2013-08-07	none	0	0	1	0
105	305/13	2013-07-06	TDF+3TC+EFV	30	2	2013-08-05					2013-08-07	none	0	0	1	0
106	542/13	2013-07-07	TDF+3TC+EFV	30	2	2013-08-05					2013-08-08	none	0	0	1	0
107	559/13	2013-07-08	TDF+3TC+kaletra	30	2	2013-08-07					2013-08-09	none	0	0	1	0
108	394/13	2013-07-10	DUOVIR+Stocrin	30	2	2013-08-09	14-08-203				2013-08-11	none	0	0	1	0
109	525/13	2013-07-10	TDF+3TC+EFV	30	2	2013-08-09					2013-08-11	none	0	0	1	0
110	553/13	2013-07-11	TDF+3TC+EFV	30	2	2013-08-10					2013-08-12	none	0	0	1	0
111	139/13	2013-07-11	TDF+3TC+EFV	30	2	2013-08-10					2013-08-12	none	0	0	1	0
112	527/13	2013-07-12	DUOVIR+NVP	30	2	2013-08-10					2013-08-13	none	0	0	1	0
113	681/09	2013-07-12	TDF+3TC+EFV	30	2	2013-08-11					2013-08-13	none	0	0	1	0
114	506/13	2013-07-12	TDF+3TC+EFV	30	2	2013-08-11					2013-08-13	none	0	0	1	0
115	550/13	2013-07-12	TDF+3TC+EFV	30	2	2013-08-13					2013-08-13	none	0	0	1	0
116	374/13	2013-07-12	TDF+3TC+EFV	30	2	2013-08-13					2013-08-13	none	0	0	1	0
117	584/13	2013-07-16	TDF+3TC+EFV	30	2	2013-08-12					2013-08-17	none	0	0	1	0
118	575/13	2013-07-16	TDF+3TC+EFV	30	2	2013-08-14					2013-08-17	none	0	0	1	0
119	546/13	2013-07-17	ABC+DDI+kaletra	30	2	2013-08-12					2013-08-18	none	0	0	1	0
120	509/13	2013-07-17	TDF+3TC+EFV	30	2	2013-08-13					2013-08-18	none	0	0	1	0
121	554/13	2013-07-17	TDF+3TC+EFV	30	2	2013-08-13			rupture		2013-08-18	none	0	0	1	0
122	593/13	2013-07-18	TDF+3TC+EFV	30	2	2013-08-19					2013-08-19	none	0	0	1	0
123	400/13	2013-07-18	TDF+3TC+EFV	30	2	2013-08-13					2013-08-19	none	0	0	1	0
124	973/12	2013-07-19	DUOVIR+NVP	30	2	2013-08-19					2013-08-20	none	0	0	1	0
125	972/13	2013-07-20	TDF+3TC+EFV	30	2	2013-08-21					2013-08-21	none	0	0	1	0
126	590/13	2013-07-21	TDF+3TC+EFV	30	2	2013-08-21					2013-08-22	none	0	0	1	0
127	579/08	2013-07-21	DUOVIR+NVP	30	2	2013-08-21					2013-08-22	none	0	0	1	0
128	2659/08	2013-07-22	DUOVIR+NVP	30	2	2013-08-16					2013-08-23	none	0	0	1	0
129	468/13	2013-07-22	DUOVIR+NVP	30	2	2013-08-16					2013-08-23	none	0	0	1	0
130	568/13	2013-07-23	TDF+3TC+EFV	30	2	2013-08-21					2013-08-24	none	0	0	1	0
131	585/13	2013-07-24	TDF+3TC+EFV	30	2	2013-08-23					2013-08-25	none	0	0	1	0
132	610/13	2013-07-25	TDF+3TC+EFV	30	2	2013-08-09					2013-08-26	none	0	0	1	0
133	500/13	2013-07-25	TDF+3TC+EFV	30	2	2013-08-12					2013-08-26	none	0	0	1	0
134	592/13	2013-07-25	DUOVIR+NVP	30	2	2013-08-23					2013-08-26	none	0	0	1	0
135	670/13	2013-07-26	TDF+3TC+EFV	30	2	2013-08-23					2013-08-27	none	0	0	1	0
136	484/13	2013-07-26	TDF+3TC+EFV	30	2	2013-08-18					2013-08-27	none	0	0	1	0
137	591/13	2013-07-26	TDF+3TC+EFV	30	2	2013-08-08			Arrêt 08/08/13		2013-08-27	none	0	0	1	0
138	222/06	2013-07-24	DUOVIR+NVP	30	2	2013-08-26			Arrêt 26/07/13		2013-08-25	none	0	0	1	0
139	540/13	2013-07-25	TDF+3TC+EFV	30	2	2013-08-09			Arrêt		2013-08-26	none	0	0	1	0
140	290/13	2013-07-26	TDF+3TC+EFV	30	2	2013-08-09			Arrêt		2013-08-27	none	0	0	1	0
141	702/13	2013-07-26	TDF+3TC+EFV	30	2	2013-08-28			Arrêt 25/7/13		2013-08-27	none	0	0	1	0
142	516/13	2013-07-26	TDF+3TC+EFV	30	2	2013-08-03					2013-08-27	none	0	0	1	0
143	624/13	2013-08-13	TDF+3TC+EFV	30	2	2013-09-12					2013-09-14	none	0	0	1	0
144	127/12	2013-08-13	TDF+3TC+EFV	30	2	2013-09-12					2013-09-14	none	0	0	1	0
145	618/13	2013-08-13	DUOVIR+NVP	30	2	2013-09-12			Rupture		2013-09-14	none	0	0	1	0
146	636/13	2013-08-13	TDF+3TC+EFV	30	2	2013-09-12					2013-09-14	none	0	0	1	0
147	609/13	2013-08-13	TDF+3TC+EFV	30	2	2013-09-12					2013-09-14	none	0	0	1	0
148	571/13	2013-08-13	TDF+3TC+EFV	30	2	2013-09-12			Rupture		2013-09-14	none	0	0	1	0
149	461/13	2013-08-13	DUOVIR+NVP	30	2	2013-09-12					2013-09-14	none	0	0	1	0
150	1175/10	2013-08-13	TDF+3TC+EFV	30	2	2013-09-11			Rupture		2013-09-14	none	0	0	1	0
151	604/13	2013-08-13	TDF+3TC+EFV	30	2	2013-09-11					2013-09-14	none	0	0	1	0
152	630/13	2013-08-14	2013-09-13	30	2	2013-09-13			Arrêt 14/08/13		2013-09-15	none	0	0	1	0
153	659/13	2013-08-13	TDF+3TC+EFV	30	2	2013-09-14					2013-09-14	none	0	0	1	0
154	646/13	2013-08-16	TDF+3TC+EFV	30	2	2013-09-14					2013-09-17	none	0	0	1	0
155	613/13	2013-08-16	DUOVIR+NVP	30	2	2013-09-15					2013-09-17	none	0	0	1	0

## Sheet: EWI 1 (Paediatric)
	Indicator: On-time Pill Pick-up (EWI 1) - Percentage of ART patients picking up all prescribed ARV drugs on time																										EWI 1 targets
																											≥ 95%
	1. Country:		2. Facility:																								85-94%		Sample size by annual number of eligible patients
	3. Data abstraction date(s):		4. Total number of sheets (for paper-based data abstraction only):				Number of patients not classified																				<85%		Annual number of eligible patients at the site		Number to be sampled at the site (sample size)
							Number of patients in denominator																			EWI 1 score for this site			1	75	All
		5. EWI sample start date (YY-MM-DD):																											76	110	75
	6. Total number of eligible patients:						8. Required minimum sample size:		If using printed abstraction sheet, then refer to EWI Guidance document for required minimum sample size.																				111	199	100
		7. Data abstractor (name / last name / contact phone):																											200	250	110
																													251	299	120
No.	Patient ID (note that EWI 1 includes all patients on ART at the facility, including those initiating ART, continuing ART and transferring in on ART)	Baseline pick-up (the date of the first ARV drug pick-up after the "EWI sample start date", #5 above)	ART regimen picked up at "baseline pick-up" (ARV drugs as recorded on medical or pharmacy record) - if facility uses codes for standard ART regimens, enter them; if facility uses a code for non-standard regimens (e.g. "other", "1e", etc) enter the complete list of ARV drugs. - if number of days of ART is not in record (see next column), can record ARV drugs, pill number and strength (mg) and pill…	Number of days of ART picked up at "baseline pick-up" (calculated)	MEDICINE 1 Number of days of medicine 1 picked up at "baseline pick-up" (enter directly here OR enter data in BOTH the "Amount picked up" and "Daily dose" columns)	MEDICINE 1 Amount picked up (number of pills for solids or number of ml for liquids; if there are remnant pills, please add them here, but remnant liquids should be discarded)	MEDICINE 1 Daily dose (number of pills for solids or number of ml for liquids)	MEDICINE 2 Number of days of medicine 2 picked up at "baseline pick-up" (enter directly here OR enter data in BOTH the "Amount picked up" and "Daily dose" columns)	MEDICINE 2 Amount picked up (number of pills for solids or number of ml for liquids; if there are remnant pills, please add them here, but remnant liquids should be discarded)	MEDICINE 2 Daily dose (number of pills for solids or number of ml for liquids)	MEDICINE 3 Number of days of medicine 3 picked up at "baseline pick-up" (enter directly here OR enter data in BOTH the "Amount picked up" and "Daily dose" columns)	MEDICINE 3 Amount picked up (number of pills for solids or number of ml for liquids; if there are remnant pills, please add them here, but remnant liquids should be discarded)	MEDICINE 3 Daily dose (number of pills for solids or number of ml for liquids)	Pick-up 1 (date of first ARV drug pick-up after "baseline pick-up") - enter date of pick-up of new regimen if it was changed after the baseline pick-up date	Date of transfer out after "baseline pick-up" - if applicable	Date of death after "baseline pick-up" - if applicable	Date of ART stop without restart after "baseline pick-up" - if applicable	Medicine 1 Days picked up	Medicine 2 Days picked up	Medicine 3 Days picked up	Run-out date 1 (date at which the ARV drugs picked up at "baseline pick-up" are expected to run out)	Earliest date of transfer, death or stop	Transfer out, death or stop date before "run-out date 1"	Not on-time for "pick-up 1"	No late pickups (blank if transfer, death or stop before "run-out date 1"; 1 if no late pick-ups; 0 if at least one late pick-up)	Patient not classified			300	350	130
																													351	400	135
																													401	450	140
																													451	550	145
																													551	700	155
																													701	850	160
																													851	1600	175
																													1601	2150	180
																													2151	4340	200
																													4341	5670	210
																													5671	10000	215
																													>10000		Consult WHO

## Sheet: EWI 2 (Adult & Paediatric)
	Indicator: Retention in Care (EWI 2) - Percentage of adults and children known to be alive and on treatment 12 months after initiation of ART
	1. Country:	CAMEROON	2. Facility:	HOPITAL LAQUITINIE (CTA)
	3. Data abstraction date(s):	2014-01-01	4. Total number of sheets (for paper-based data abstraction only):	8
		5. EWI sample start date (YY-MM-DD):	2012-10-01
	6. Total number of patients:
		7. Data abstractor (name / last name / contact phone):	MAYAM MBONGUE DEBORA RACHEL 99801297 / 51436147
	UNGASS #24 / PEPFAR #T1.3.D / Global Fund Impact #HIV-I3 Site Result
	Numerator	1
	Denominator	1.55
	Site Result	0.645161

## Sheet: EWI 3 (Adult)
	Indicator: Drug supply continuity (EWI 3) - Percentage of months in a designated year in which there where NO ARV drug stock-outs																			Stock-out summary
															EWI 3 target		1			No stock-outs	0
	1. Country:	CAMEROON				2. Facility:	HOPITAL LAQUITINIE (CTA)								EWI 3 score at this site		0.916667			One or more stock-outs	1
	3. Data abstraction date:	2014-01-01		4. Total number of sheets (paper-based abstraction):			1
															X
	5. Reporting Period:	2013
			6. Data abstractor (name / last name / contact phone):	MAYAM MBONGUE DEBORA RACHEL 99801297 / 51436147
	For each ARV drug routinely used at the site, enter an "X" from the drop-down menu for each month in which there was at least one stock-out of ANY ARV drug routinely used at this site. List each ARV drug routinely used at the site, even if no stockouts of a drug occurred during the designated time period.
No.	Antiretroviral drug	Oct.2012	Nov.2012	Dec.2012	Jan.2013	Feb.2013	Mar.2013	Apr.2013	May 2013	Jun.2013	Jul.2013	Aug.2013	Sep.2013	Stock-out summary for the year	Number of months with at least one stock-out		Not classified (1, 0 or blank)
1	DUOVIR													No stock-outs	0		0
2	KALETRA 200mg			X										One or more stock-outs	1		0
3	KALETRA Sirop													No stock-outs	0		0
4	TDF+3TC													No stock-outs	0		0
5	NEVIRAPINE 200mg													No stock-outs	0		0
6	NEVIRAPINE Sirop													No stock-outs	0		0
7	STOCRIN 600mg													No stock-outs	0		0
8	STOCRIN Sirop													No stock-outs	0		0
9	TRUVADA													No stock-outs	0		0
10	VIDEX 400mg													No stock-outs	0		0
11	ZIDOVUDINE 300mg													No stock-outs	0		0
12	ABACAVIR													No stock-outs	0		0
13	VIDEX 250mg													No stock-outs	0		0
	number per month	0	0	1	0	0	0	0	0	0	0	0	0

## Sheet: EWI 3 (Paediatric)
	Indicator: Drug supply continuity (EWI 3) - Percentage of months in a designated year in which there where NO ARV drug stock-outs																			Stock-out summary
															EWI 3 target		1			No stock-outs	0
	1. Country:					2. Facility:									EWI 3 score at this site					One or more stock-outs	1
	3. Data abstraction date:			4. Total number of sheets (paper-based abstraction):
															X
	5. Reporting Period:
			6. Data abstractor (name / last name / contact phone):
	For each ARV drug routinely used at the site, enter an "X" from the drop-down menu for each month in which there was at least one stock-out of ANY ARV drug routinely used at this site. List each ARV drug routinely used at the site, even if no stockouts of a drug occurred during the designated time period.
No.	Antiretroviral drug	Jan	Feb	Mar	Apr	May	Jun	Jul	Aug	Sep	Oct	Nov	Dec	Stock-out summary for the year	Number of months with at least one stock-out		Not classified (1, 0 or blank)
	number per month	0	0	0	0	0	0	0	0	0	0	0	0

## Sheet: EWI 4 (Adult)
	Indicator: Dispensing Practices (EWI 4) - Percentage of adult patients picking up mono or dual ARV therapy
	1. Country:	CAMEROON	2. Facility:	HOPITAL LAQUITINIE (CTA)				EWI 4 Target
	3. Data abstraction date(s):	2014-01-01	4. Total number of sheets (for paper-based data abstraction only):					Result	1
						Number of patients in denominator	154
		5. EWI sample start date(YY-MM-DD):	2013-06-01
	6. Total number of eligible patients:	155						Override Text
		7. Data abstractor (name / last name / contact phone):	MAYAM MBONGUE DEBORA RACHEL 99801297 / 51436147					Please enter 'Yes' or 'No'
No.	Patient ID (note that EWI 4 includes all patients on ART at the facility, including those initiating ART, continuing ART and transferring in on ART)	ART regimen picked-up at baseline pick-up	Mono or Dual Therapy Regimen?					Mono/ Dual (binary)? (1 = Yes, 0 = No)
1	706/13	ABC+3TC+NVP	Please enter 'Yes' or 'No'					1
2	627/13	DUOVIR+NVP	Please enter 'Yes' or 'No'					1
3	642/13	TDF+3TC+EFV	Please enter 'Yes' or 'No'					1
4	605/13	TDF+3TC+EFV	Please enter 'Yes' or 'No'					1
5	907/13	TDF+3TC+EFV	Please enter 'Yes' or 'No'					1
6	654/13	TDF+3TC+EFV	Please enter 'Yes' or 'No'					1
7	696/12	DUOVIR+EFV	Please enter 'Yes' or 'No'					1
8	703/13
9	704/13	TDF+3TC+NVP	Please enter 'Yes' or 'No'					1
10	512/13	TDF+3TC+EFV	Please enter 'Yes' or 'No'					1
11	614/13	DUOVIR+NVP	Please enter 'Yes' or 'No'					1
12	687/13	TDF+3TC+EFV	Please enter 'Yes' or 'No'					1
13	679/13	TDF+3TC+EFV	Please enter 'Yes' or 'No'					1
14	693/13	TDF+3TC+EFV	Please enter 'Yes' or 'No'					1
15	565/13	TDF+3TC+EFV	Please enter 'Yes' or 'No'					1
16	649/13	DUOVIR+NVP	Please enter 'Yes' or 'No'					1
17	419/13	TDF+3TC+EFV	Please enter 'Yes' or 'No'					1
18	290/13	TDF+3TC+EFV	Please enter 'Yes' or 'No'					1
19	615/13	TDF+3TC+EFV	Please enter 'Yes' or 'No'					1
20	284/13	TDF+3TC+EFV	Please enter 'Yes' or 'No'					1
21	587/13	TDF+3TC+kaletra	Please enter 'Yes' or 'No'					1
22	563/13	TDF+3TC+EFV	Please enter 'Yes' or 'No'					1
23	581/13	TDF+3TC+EFV	Please enter 'Yes' or 'No'					1
24	607/13	TDF+3TC+EFV	Please enter 'Yes' or 'No'					1
25	629/13	TDF+3TC+EFV	Please enter 'Yes' or 'No'					1
26	489/13	TDF+3TC+EFV	Please enter 'Yes' or 'No'					1
27	586/13	TDF+3TC+EFV	Please enter 'Yes' or 'No'					1
28	617/13	TDF+3TC+NVP	Please enter 'Yes' or 'No'					1
29	562/13	TDF+3TC+EFV	Please enter 'Yes' or 'No'					1
30	621/13	TDF+3TC+EFV	Please enter 'Yes' or 'No'					1
31	642/13	DUOVIR+NVP	Please enter 'Yes' or 'No'					1
32	1176/13	DUOVIR+NVP	Please enter 'Yes' or 'No'					1
33	643/13	TDF+3TC+EFV	Please enter 'Yes' or 'No'					1
34	625/13	DUOVIR+NVP	Please enter 'Yes' or 'No'					1
35	667/12	ABC+DDI+kaletra	Please enter 'Yes' or 'No'					1
36	567/13	TDF+3TC+kaletra	Please enter 'Yes' or 'No'					1
37	667/13	TDF+3TC+EFV	Please enter 'Yes' or 'No'					1
38	677/13	TDF+3TC+EFV	Please enter 'Yes' or 'No'					1
39	606/13	TDF+3TC+EFV	Please enter 'Yes' or 'No'					1
40	679/13	TDF+3TC+EFV	Please enter 'Yes' or 'No'					1
41	445/13	TDF+3TC+EFV	Please enter 'Yes' or 'No'					1
42	458/13	TDF+3TC+NVP	Please enter 'Yes' or 'No'					1
43	187/13	TDF+3TC+EFV	Please enter 'Yes' or 'No'					1
44	423/13	TDF+3TC+EFV	Please enter 'Yes' or 'No'					1
45	442/13	TDF+3TC+EFV	Please enter 'Yes' or 'No'					1
46	441/13	TDF+3TC+EFV	Please enter 'Yes' or 'No'					1
47	480/13	TDF+3TC+EFV	Please enter 'Yes' or 'No'					1
48	464/13	TDF+3TC+EFV	Please enter 'Yes' or 'No'					1
49	481/13	TDF+3TC+EFV	Please enter 'Yes' or 'No'					1
50	337/13	TDF+3TC+EFV	Please enter 'Yes' or 'No'					1
51	430/13	TDF+3TC+EFV	Please enter 'Yes' or 'No'					1
52	515/13	DUOVIR+NVP	Please enter 'Yes' or 'No'					1
53	373/13	TDF+3TC+EFV	Please enter 'Yes' or 'No'					1
54	339/13	TDF+3TC+EFV	Please enter 'Yes' or 'No'					1
55	418/13	ABC+DDI+kaletra	Please enter 'Yes' or 'No'					1
56	504/13	TDF+3TC+EFV	Please enter 'Yes' or 'No'					1
57	313/13	TDF+3TC+EFV	Please enter 'Yes' or 'No'					1
58	215/13	TDF+3TC+EFV	Please enter 'Yes' or 'No'					1
59	570/13	TDF+3TC+kaletra	Please enter 'Yes' or 'No'					1
60	545/13	TDF+3TC+EFV	Please enter 'Yes' or 'No'					1
61	538/13	TDF+3TC+EFV	Please enter 'Yes' or 'No'					1
62	511/13	TDF+3TC+EFV	Please enter 'Yes' or 'No'					1
63	490/13	TDF+3TC+kaletra	Please enter 'Yes' or 'No'					1
64	536/13	TDF+3TC+EFV	Please enter 'Yes' or 'No'					1
65	583/13	TDF+3TC+EFV	Please enter 'Yes' or 'No'					1
66	602/13	TDF+3TC+EFV	Please enter 'Yes' or 'No'					1
67	374/13	TDF+3TC+EFV	Please enter 'Yes' or 'No'					1
68	584/13	TDF+3TC+EFV	Please enter 'Yes' or 'No'					1
69	575/13	TDF+3TC+EFV	Please enter 'Yes' or 'No'					1
70	546/13	TDF+3TC+EFV	Please enter 'Yes' or 'No'					1
71	509/12	TDF+3TC+EFV	Please enter 'Yes' or 'No'					1
72	554/13	TDF+3TC+EFV	Please enter 'Yes' or 'No'					1
73	593/13	TDF+3TC+EFV	Please enter 'Yes' or 'No'					1
74	400/13	DUOVIR+NVP	Please enter 'Yes' or 'No'					1
75	973/12	TDF+3TC+EFV	Please enter 'Yes' or 'No'					1
76	979/13	TDF+3TC+EFV	Please enter 'Yes' or 'No'					1
77	590/13	DUOVIR+NVP	Please enter 'Yes' or 'No'					1
78	2659/13	DUOVIR+NVP	Please enter 'Yes' or 'No'					1
79	468/13	TDF+3TC+EFV	Please enter 'Yes' or 'No'					1
80	568/13	TDF+3TC+EFV	Please enter 'Yes' or 'No'					1
81	365/13	ABC+DDI+KALETRA	Please enter 'Yes' or 'No'					1
82	459/13	TDF+3TC+EFV	Please enter 'Yes' or 'No'					1
83	404/13	TDF+3TC+EFV	Please enter 'Yes' or 'No'					1
84	426/13	TDF+3TC+EFV	Please enter 'Yes' or 'No'					1
85	406/13	TDF+3TC+EFV	Please enter 'Yes' or 'No'					1
86	415/13	TDF+3TC+EFV	Please enter 'Yes' or 'No'					1
87	361/13	TDF+3TC+EFV	Please enter 'Yes' or 'No'					1
88	105/09	TDF+3TC+kaletra	Please enter 'Yes' or 'No'					1
89	135/13	TDF+3TC+EFV	Please enter 'Yes' or 'No'					1
90	975/12	TDF+3TC+EFV	Please enter 'Yes' or 'No'					1
91	426/13	TDF+3TC+EFV	Please enter 'Yes' or 'No'					1
92	482/13	TDF+3TC+EFV	Please enter 'Yes' or 'No'					1
93	579/13	TDF+3TC+EFV	Please enter 'Yes' or 'No'					1
94	558/13	TDF+3TC+EFV	Please enter 'Yes' or 'No'					1
95	750/12	DUOVIR+Stocrin	Please enter 'Yes' or 'No'					1
96	457/13	TDF+3TC+EFV	Please enter 'Yes' or 'No'					1
97	678/13	TDF+3TC+EFV	Please enter 'Yes' or 'No'					1
98	516/13	TDF+3TC+EFV	Please enter 'Yes' or 'No'					1
99	471/13	TDF+3TC+EFV	Please enter 'Yes' or 'No'					1
100	502/13	TDF+3TC+EFV	Please enter 'Yes' or 'No'					1
101	537/13	TDF+3TC+EFV	Please enter 'Yes' or 'No'					1
102	533/13	TDF+3TC+EFV	Please enter 'Yes' or 'No'					1
103	407/13	TDF+3TC+EFV	Please enter 'Yes' or 'No'					1
104	510/13	Duovir+Stocrin	Please enter 'Yes' or 'No'					1
105	305/13	TDF+3TC+EFV	Please enter 'Yes' or 'No'					1
106	542/13	TDF+3TC+EFV	Please enter 'Yes' or 'No'					1
107	559/13	TDF+3TC+kaletra	Please enter 'Yes' or 'No'					1
108	394/13	DUOVIR+Stocrin	Please enter 'Yes' or 'No'					1
109	525/13	TDF+3TC+EFV	Please enter 'Yes' or 'No'					1
110	553/13	TDF+3TC+EFV	Please enter 'Yes' or 'No'					1
111	139/13	TDF+3TC+EFV	Please enter 'Yes' or 'No'					1
112	527/13	DUOVIR+NVP	Please enter 'Yes' or 'No'					1
113	681/09	TDF+3TC+EFV	Please enter 'Yes' or 'No'					1
114	506/13	TDF+3TC+EFV	Please enter 'Yes' or 'No'					1
115	550/13	TDF+3TC+EFV	Please enter 'Yes' or 'No'					1
116	374/13	TDF+3TC+EFV	Please enter 'Yes' or 'No'					1
117	584/13	TDF+3TC+EFV	Please enter 'Yes' or 'No'					1
118	575/13	TDF+3TC+EFV	Please enter 'Yes' or 'No'					1
119	546/13	ABC+DDI+kaletra	Please enter 'Yes' or 'No'					1
120	509/13	TDF+3TC+EFV	Please enter 'Yes' or 'No'					1
121	554/13	TDF+3TC+EFV	Please enter 'Yes' or 'No'					1
122	593/13	TDF+3TC+EFV	Please enter 'Yes' or 'No'					1
123	400/13	TDF+3TC+EFV	Please enter 'Yes' or 'No'					1
124	973/12	DUOVIR+NVP	Please enter 'Yes' or 'No'					1
125	972/13	TDF+3TC+EFV	Please enter 'Yes' or 'No'					1
126	590/13	TDF+3TC+EFV	Please enter 'Yes' or 'No'					1
127	579/08	DUOVIR+NVP	Please enter 'Yes' or 'No'					1
128	2659/08	DUOVIR+NVP	Please enter 'Yes' or 'No'					1
129	468/13	DUOVIR+NVP	Please enter 'Yes' or 'No'					1
130	568/13	TDF+3TC+EFV	Please enter 'Yes' or 'No'					1
131	585/13	TDF+3TC+EFV	Please enter 'Yes' or 'No'					1
132	610/13	TDF+3TC+EFV	Please enter 'Yes' or 'No'					1
133	500/13	TDF+3TC+EFV	Please enter 'Yes' or 'No'					1
134	592/13	DUOVIR+NVP	Please enter 'Yes' or 'No'					1
135	670/13	TDF+3TC+EFV	Please enter 'Yes' or 'No'					1
136	484/13	TDF+3TC+EFV	Please enter 'Yes' or 'No'					1
137	591/13	TDF+3TC+EFV	Please enter 'Yes' or 'No'					1
138	222/06	DUOVIR+NVP	Please enter 'Yes' or 'No'					1
139	540/13	TDF+3TC+EFV	Please enter 'Yes' or 'No'					1
140	290/13	TDF+3TC+EFV	Please enter 'Yes' or 'No'					1
141	702/13	TDF+3TC+EFV	Please enter 'Yes' or 'No'					1
142	516/13	TDF+3TC+EFV	Please enter 'Yes' or 'No'					1
143	624/13	TDF+3TC+EFV	Please enter 'Yes' or 'No'					1
144	127/12	TDF+3TC+EFV	Please enter 'Yes' or 'No'					1
145	618/13	DUOVIR+NVP	Please enter 'Yes' or 'No'					1
146	636/13	TDF+3TC+EFV	Please enter 'Yes' or 'No'					1
147	609/13	TDF+3TC+EFV	Please enter 'Yes' or 'No'					1
148	571/13	TDF+3TC+EFV	Please enter 'Yes' or 'No'					1
149	461/13	DUOVIR+NVP	Please enter 'Yes' or 'No'					1
150	1175/10	TDF+3TC+EFV	Please enter 'Yes' or 'No'					1
151	604/13	TDF+3TC+EFV	Please enter 'Yes' or 'No'					1
152	630/13	41530	Please enter 'Yes' or 'No'					1
153	659/13	TDF+3TC+EFV	Please enter 'Yes' or 'No'					1
154	646/13	TDF+3TC+EFV	Please enter 'Yes' or 'No'					1
155	613/13	DUOVIR+NVP	Please enter 'Yes' or 'No'					1

## Sheet: EWI 4 (Paediatric)
	Indicator: Dispensing Practices (EWI 4) - Percentage of paediatric patients picking up mono or dual ARV therapy
	1. Country:		2. Facility:					EWI 4 Target
	3. Data abstraction date(s):		4. Total number of sheets (for paper-based data abstraction only):					Result
						Number of patients in denominator	0
		5. EWI sample start date(YY-MM-DD):
	6. Total number of eligible patients:							Override Text
		7. Data abstractor (name / last name / contact phone):						Please enter 'Yes' or 'No'
No.	Patient ID (note that EWI 4 includes all patients on ART at the facility, including those initiating ART, continuing ART and transferring in on ART)	ART regimen picked-up at baseline pick-up	Mono or Dual Therapy Regimen?					Mono/ Dual (binary)? (1 = Yes, 0 = No)

## Sheet: EWI 5 (Adult)
	Indicator: Virological Suppression (EWI 5) - Percentage of adult patients receiving ART at the site after the first 12 months of ART whose viral load is less than (<) 1000 copies/ml
	1. Country:	CAMEROON	2. Facility:	HOPITAL LAQUITINIE (CTA)
	3. Data abstraction date:		4. Total number of sheets (for paper-based data abstraction only):				Number of patients not classified	0					Numerator	0
							Number of valid exclusions	0					Result
		5. EWI sample start date(YY-MM-DD):					Sample size:	0
	6. Total number of patients:						Number of patients in denominator	0
		7. Data abstractor (name / last name / contact phone):
	8. Site required to perform Viral Load Testing?
No.	Patient ID (note that EWI 5 includes all patients on ART at the facility, including those initiating ART, continuing ART and transferring in on ART)	ART initiation date (date of initial ART prescription, or ARV drug pick-up)	"12-month date" (12 months after ART initiation)	Date of transfer out after treatment initiation but before "12-month-date" - if applicable	Date of viral load test between 11 and 15 months on treatment	Viral load test result (copies per mL) is less than 1000 copies/mL or greater than or equal to 1000 copies/mL?			Valid transfer out before "12-month-date"	VL necessary?	Viral load test performed if necessary?	Valid Viral load test date if performed?	Viral load <1000 copes per mL if test performed?	Not Classified

## Sheet: EWI 5 (Paediatric)
	Indicator: Virological Suppression (EWI 5) - Percentage of paediatric patients receiving ART at the site after the first 12 months of ART whose viral load is less than (<) 1000 copies/ml
	1. Country:		2. Facility:
	3. Data abstraction date:		4. Total number of sheets (for paper-based data abstraction only):				Number of patients not classified	0					Numerator	0
							Number of valid exclusions	0					Result
		5. EWI sample start date(YY-MM-DD):					Sample size:	0
	6. Total number of patients:						Number of patients in denominator	0
		7. Data abstractor (name / last name / contact phone):
	8. Site required to perform Viral Load Testing?
No.	Patient ID (note that EWI 5 includes all patients on ART at the facility, including those initiating ART, continuing ART and transferring in on ART)	ART initiation date (date of initial ART prescription, or ARV drug pick-up)	"12-month date" (12 months after ART initiation)	Date of transfer out after treatment initiation but before "12-month-date" - if applicable	Date of viral load test between 11 and 15 months on treatment	Viral load test result (copies per mL) is less than 1000 copies/mL or greater than or equal to 1000 copies/mL?			Valid transfer out before "12-month-date"	VL necessary?	Viral load test performed if necessary?	Valid Viral load test date if performed?	Viral load <1000 copes per mL if test performed?	Not Classified

## Sheet: Summary (Adult)
	Site:	HOPITAL LAQUITINIE (CTA)
	Country:	CAMEROON
	Year of Data Abstraction	2014
	ADULT RESULTS
			Result
	EWI 1	On-time Pill Pick-up	Green
	EWI 2	Retention in Care	Red
	EWI 3	Pharmacy Stock-outs	Red
	EWI 4	Dispensing Practices	Red
	EWI 5	Virological Suppression

[truncated: 4 more sheets: Summary (Paediatric), Regimen Table (Adult), Regimen Table (Paediatric), For Supervisors]
