# Supplementary material for: Monitoring HIV Drug Resistance Early Warning Indicators in Cameroon: A Study Following the Revised World Health Organization Recommendations
Source: PLoS One. 2015 Jun 17;10(6):e0129210. doi: 10.1371/journal.pone.0129210 (PMC4471113; doi:10.1371/journal.pone.0129210)
Supplement: S3 Tables — (ZIP) [file pone.0129210.s003.zip › EWI Littoral region sites/IAP_Littoral_HR_Annexe_Edea.xls]

## Sheet: EWI 1 (Adult)
	Indicator: On-time Pill Pick-up (EWI 1) - Percentage of ART patients picking up all prescribed ARV drugs on time																EWI 1 targets
																	≥ 95%
	1. Country:	CAMEROUN	2. Facility:	HOPITAL REGIONAL EDEA													85-94%		Sample size by annual number of eligible patients
	3. Data abstraction date(s):	2014-02-20	4. Total number of sheets (for paper-based data abstraction only):	6			Number of patients not classified	#REF!									<85%		Annual number of eligible patients at the site		Number to be sampled at the site (sample size)
							Number of patients in denominator	110								EWI 1 score for this site	#REF!		1	75	All
		5. EWI sample start date(YY-MM-DD):	2013-06-01																76	110	75
	6. Total number of eligible patients:	120					8. Required minimum sample size:	100	If using printed abstraction sheet, then refer to EWI Guidance document for required minimum sample size.										111	199	100
		7. Data abstractor (name / last name / contact phone):	BIWOLE KOUKOLO TARCISSE 74241496/97399974 TJEEGA PAUL ALAIN 94707282																200	250	110
																			251	299	120
No.	Patient ID (note that EWI 1 includes all patients on ART at the facility, including those initiating ART, continuing ART and transferring in on ART)	Baseline pick-up (the date of the first ARV drug pick-up after the "EWI sample start date", #5 above)	ART regimen picked up at "baseline pick-up" (ARV drugs as recorded on pharmacy record)	Number of days of ART picked up at "baseline pick-up" - if needed, calculate from pill number and strength (mg) and pills/day using Conversion Calculator; or record in previous column.	Number of days ART remnant - if recorded and applicable.	Pick-up 1 (date of first ARV drug pick-up after "baseline pick-up") - enter date of pick-up of new regimen if it was changed after the baseline pick-up date	Date of transfer out after "baseline pick-up" - if applicable	Date of death after "baseline pick-up" - if applicable	Date of ART stop without restart after "baseline pick-up" - if applicable		Run-out date 1 (date at which the ARV drugs picked up at "baseline pick-up" are expected to run out)	Earliest date of transfer, death or stop	Transfer out, death or stop date before "run-out date 1"	Not on-time for "pick-up 1"	No late pickups (blank if transfer, death or stop before "run-out date 1"; 1 if no late pick-ups; 0 if at least one late pick-up)	Patient not classified			300	350	130
1	808/2013 HRE	2013-06-06	AZT+3TC+NVP	30		2013-08-01			2013-10-20		2013-07-06	2013-10-20	0	1	0	0			351	400	135
2	815/2013 HRE	2013-06-07	TDF+3TC+EFV	30		2013-07-09			2013-10-13		2013-07-07	2013-10-13	0	0	1	0			401	450	140
3	816/2013 HRE	2013-06-07	TDF+AZT+NVP	30		2013-07-25			2013-10-02		2013-07-07	2013-10-02	0	1	0	0			451	550	145
4	817/2013 HRE	2013-06-07	TDF+3TC+EFV	30	3	2013-07-04					2013-07-10	none	0	0	1	0			551	700	155
5	820/2013 HRE	2013-06-11	TDF+3TC+EFV	30		2013-07-11					2013-07-11	none	0	0	1	0			701	850	160
6	822/2013 HRE	2013-06-11	AZT+3TC+NVP	30		2013-07-11					2013-07-11	none	0	0	1	0			851	1600	175
7	821/2013 HRE	2013-06-11	TDF+3TC+EFV	30							2013-07-11	none	0	1	0	0			1601	2150	180
8	824/2013 HRE	2013-06-12	TDF+3TC+EFV	30		2013-07-19			2013-08-19		2013-07-12	2013-08-19	0	1	0	0			2151	4340	200
9	806/2013 HRE	2013-06-14	TDF+3TC+EFV	30	11	2013-07-03					2013-07-25	none	0	0	1	0			4341	5670	210
10	825/2013 HRE	2013-06-18	TDF+3TC+EFV	30		2013-07-19					2013-07-18	none	0	0	1	0			5671	10000	215
11	828/2013 HRE	2013-06-18	AZT+3TC+NVP	30	3	2013-07-15					2013-07-21	none	0	0	1	0			>10000		Consult WHO
12	830/2013 HRE	2013-06-18	TDF+3TC+EFV	30		2013-07-19					2013-07-18	none	0	0	1	0
13	811/2013 HRE	2013-06-19	TDF+3TC+EFV	30		2013-07-19			2013-10-18		2013-07-19	2013-10-18	0	0	1	0
14	823/2013 HRE	2013-06-13	TDF+3TC+EFV	30		2013-07-18			2013-08-18		2013-07-13	2013-08-18	0	1	0	0
15	831/2013 HRE	2013-06-20	TDF+3TC+EFV	30	1	2013-07-19					2013-07-21	none	0	0	1	0
16	832/2013 HRE	2013-06-21	TDF+3TC+EFV	30	12	2013-07-09					2013-08-02	none	0	0	1	0
17	833/2013 HRE	2013-06-27	AZT+3TC+NVP	30	18	2013-07-09					2013-08-14	none	0	0	1	0
18	834/2013 HRE	2013-06-27	AZT+3TC+NVP	30	3	2013-07-24					2013-07-30	none	0	0	1	0
19	835/2013 HRE	2013-06-27	AZT+3TC+NVP	30	1	2013-07-26					2013-07-28	none	0	0	1	0
20	837/2013 HRE	2013-06-27	TDF+3TC+EFV	30	1	2013-07-26					2013-07-28	none	0	0	1	0
21	838/2013 HRE	2013-06-29	TDF+3TC+EFV	30							2013-07-29	none	0	1	0	0
22	840/2013 HRE	2013-06-29	TDF+3TC+EFV	30	20	2013-07-09			2013-08-09		2013-08-18	2013-08-09	1			0
23	788/2013 HRE	2013-06-03	TDF+3TC+EFV	30		2013-07-09					2013-07-03	none	0	1	0	0
24	768/2013 HRE	2013-06-03	TDF+3TC+EFV	30		2013-09-11					2013-07-03	none	0	1	0	0
25	809/2013 HRE	2013-06-05	TDF+3TC+EFV	30		2013-07-08					2013-07-05	none	0	1	0	0
26	812/2013 HRE	2013-06-06	AZT+3TC+NVP	30	3	2013-07-03			2013-08-03		2013-07-09	2013-08-03	0	0	1	0
27	813/2013 HRE	2013-06-06	TDF+AZT+NVP	30		2013-07-22					2013-07-06	none	0	1	0	0
28	814/2013 HRE	2013-06-06	TDF+3TC+EFV	30		2013-07-08					2013-07-06	none	0	0	1	0
29	782/2013 HRE	2013-05-14	AZT+3TC+NVP	30	2	2013-06-12					2013-06-15	none	0	0	1	0
30	780/2013 HRE	2013-05-16	AZT+3TC+NVP	30	2	2013-06-14					2013-06-17	none	0	0	1	0
31	775/2013 HRE	2013-05-17	TDF+3TC+EFV	30	5	2013-06-12			2013-10-07		2013-06-21	2013-10-07	0	0	1	0
32	789/2013 HRE	2013-05-17	TDF+3TC+EFV	30		2013-06-19			2013-07-19		2013-06-16	2013-07-19	0	1	0	0
33	783/2013 HRE	2013-05-17	TDF+AZT+NVP	30					2013-06-17		2013-06-16	2013-06-17	0	1	0	0
34	787/2013 HRE	2013-05-17	TDF+3TC+EFV	30	3	2013-06-14					2013-06-19	none	0	0	1	0
35	790/2013 HRE	2013-05-17	TDF+3TC+EFV	30		2013-07-16					2013-06-16	none	0	1	0	0
36	791/2013 HRE	2013-05-21	TDF+3TC+EFV	30		2013-06-21					2013-06-20	none	0	0	1	0
37	793/2013 HRE	2013-05-23	TDF+AZT+NVP	30	17	2013-06-06					2013-07-09	none	0	0	1	0
38	784/2013 HRE	2013-05-23	TDF+AZT+NVP	30		2013-06-27					2013-06-22	none	0	1	0	0
39	794/2013 HRE	2013-05-24	TDF+AZT+NVP	30	18	2013-06-06					2013-07-11	none	0	0	1	0
40	795/2013 HRE	2013-05-24	TDF+AZT+NVP	30		2013-07-03			2013-08-03		2013-06-23	2013-08-03	0	1	0	0
41	796/2013 HRE	2013-05-24	TDF+AZT+NVP	30		2013-06-27					2013-06-23	none	0	1	0	0
42	797/2013 HRE	2013-05-24	AZT+3TC+NVP	30				July 2013			2013-06-23	none	0	1	0	0
43	803/2013 HRE	2013-05-28	TDF+AZT+NVP	30	7	2013-06-21					2013-07-04	none	0	0	1	0
44	798/2013 HRE	2013-05-28	TDF+AZT+NVP	30		2013-09-03			2003-10-03		2013-06-27	2003-10-03	1			0
45	774/2013 HRE	2013-05-29	TDF+AZT+NVP	30	1	2013-06-28			2013-11-04		2013-06-29	2013-11-04	0	0	1	0
46	804/2013 HRE	2013-05-31	AZT+3TC+NVP	30		2013-07-01					2013-06-30	none	0	0	1	0
47	805/2013 HRE	2013-05-31	TDF+3TC+EFV	30	10	2013-06-21			2013-12-25		2013-07-10	2013-12-25	0	0	1	0
48	800/2013 HRE	2013-05-31	TDF+3TC+EFV	30		2013-07-15			2013-08-15		2013-06-30	2013-08-15	0	1	0	0
49	807/2013 HRE	2013-05-31	TDF+3TC+EFV	30		2013-07-14			2013-09-22		2013-06-30	2013-09-22	0	1	0	0
50	766/2013 HRE	2013-05-06	AZT+3TC+NVP	30		2013-06-22			2013-12-20		2013-06-05	2013-12-20	0	1	0	0
51	773/2013 HRE	2013-05-07	AZT+3TC+NVP	30	1	2013-06-06					2013-06-07	none	0	0	1	0
52	754/2013 HRE	2013-05-07	TDF+3TC+EFV	30					2013-06-07		2013-06-06	2013-06-07	0	1	0	0
53	765/2013 HRE	2013-05-07	TDF+AZT+NVP	30		2013-06-07					2013-06-06	none	0	0	1	0
54	776/2013 HRE	2013-05-10	TDF+AZT+NVP	30		2013-06-21					2013-06-09	none	0	1	0	0
55	726/2013 HRE	2013-05-10	TDF+AZT+NVP	30	4	2013-06-06					2013-06-13	none	0	0	1	0
56	778/2013 HRE	2013-05-10	AZT+3TC+NVP	30		2013-06-18					2013-06-09	none	0	1	0	0
57	777/2013 HRE	2013-05-10	TDF+3TC+EFV	30		2013-07-11					2013-06-09	none	0	1	0	0
58	779/2013 HRE	2013-05-10	TDF+3TC+EFV	30	3	2013-06-07					2013-06-12	none	0	0	1	0
59	781/2013 HRE	2013-05-14	TDF+AZT+NVP	30	2	2013-06-12			2013-07-12		2013-06-15	2013-07-12	0	0	1	0
60	725/2013 HRE	2013-04-17	TDF+3TC+EFV	30				July 2013			2013-05-17	none	0	1	0	0
61	748/2013 HRE	2013-04-14	TDF+AZT+NVP	30		2013-05-21					2013-05-14	none	0	1	0	0
62	757/2013 HRE	2013-04-18	AZT+3TC+NVP	30		2013-05-27					2013-05-23	none	0	1	0	0
63	758/2013 HRE	2013-04-18	AZT+3TC+NVP	30	5	2013-05-13					2013-05-23	none	0	0	1	0
64	721/2013 HRE	2013-04-19	TDF+3TC+EFV	30	5	2013-05-14			2013-06-14		2013-05-21	2013-06-14	0	0	1	0
65	760/2013 HRE	2013-04-19	AZT+3TC+NVP	30	2	2013-05-17					2013-05-19	none	0	0	1	0
66	761/2013 HRE	2013-04-19	TDF+AZT+NVP	30		2013-05-21					2013-05-24	none	0	0	1	0
67	759/2013 HRE	2013-04-19	AZT+3TC+NVP	30	5	2013-05-14					#REF!	none	#REF!	#REF!	#REF!	#REF!
68	762/2013 HRE	2013-04-19	TDF+3TC+EFV	30				May 2013			2013-05-19	none	0	1	0	0
69	763/2013 HRE	2013-04-22	AZT+3TC+NVP	30		2013-05-22					2013-05-22	none	0	0	1	0
70	180/2013 HRE	2013-04-22	TDF+AZT+NVP	30					2013-05-22		2013-05-22	2013-05-22	1			0
71	668/2013 HRE	2013-04-22	AZT+3TC+NVP	30		2013-05-27					2013-05-22	none	0	1	0	0
72	753/2013 HRE	2013-04-22	TDF+3TC+EFV	30				May 2013			2013-05-22	none	0	1	0	0
73	685/2013 HRE	2013-04-17	TDF+3TC+EFV	30		2013-05-27					2013-05-31	none	0	0	1	0
74	767/2013 HRE	2013-04-24	AZT+3TC+NVP	30	14	2013-05-10					#REF!	none	#REF!	#REF!	#REF!	#REF!
75	771/2013 HRE	2013-04-29	TDF+3TC+EFV	30		2013-05-31					2013-05-29	none	0	0	1	0
76	736/2013 HRE	2013-04-30	TDF+AZT+NVP	30		2013-06-05			2013-07-05		2013-06-02	2013-07-05	0	1	0	0
77	770/2013 HRE	2013-04-30	TDF+AZT+NVP	30	3	2013-05-27		June 2013			#REF!	none	#REF!	#REF!	#REF!	#REF!
78	724/2013 HRE	2013-04-01	TDF+3TC+EFV	30		2013-05-21					2013-05-01	none	0	1	0	0
79	710/2013 HRE	2013-04-01	TDF+3TC+EFV	30		2013-05-14					2013-05-01	none	0	1	0	0
80	734/2013 HRE	2013-04-01	AZT+3TC+NVP	30		2013-05-21					2013-05-01	none	0	1	0	0
81	729/2013 HRE	2013-04-04	AZT+3TC+NVP	30		2013-05-21					2013-05-04	none	0	1	0	0
82	738/2013 HRE	2013-04-04	AZT+3TC+NVP	30		2013-05-07					2013-05-04	none	0	1	0	0
83	732/2013 HRE	2013-04-04	TDF+3TC+EFV	30		2013-05-04					2013-05-04	none	0	0	1	0
84	727/2013 HRE	2013-04-04	TDF+3TC+EFV	30					2013-05-04		2013-05-04	2013-05-04	1			0
85	723/2013 HRE	2013-04-08	TDF+3TC+EFV	30					2013-05-08		2013-05-08	2013-05-08	1			0
86	722/2013 HRE	2013-04-09	TDF+AZT+NVP	30	3	2013-05-06			2013-10-16		2013-05-12	2013-10-16	0	0	1	0
87	741/2013 HRE	2013-04-09	TDF+3TC+EFV	30		2013-05-10			2013-12-07		2013-05-09	2013-12-07	0	0	1	0
88	735/2013 HRE	2013-04-09	TDF+AZT+NVP	30				May 2013			2013-05-09	none	0	1	0	0
89	744/2013 HRE	2013-04-10	AZT+3TC+NVP	30		2013-05-10					2013-05-10	none	0	0	1	0
90	747/2013 HRE	2013-04-11	AZT+3TC+NVP	30		2013-05-13					2013-05-11	none	0	0	1	0
91	751/2013 HRE	2013-04-15	TDF+3TC+EFV	30	1	2013-05-14			2013-08-18		2013-05-16	2013-08-18	0	0	1	0
92	743/2013 HRE	2013-04-15	AZT+3TC+NVP	30	1	2013-05-14					2013-05-16	none	0	0	1	0
93	752/2013 HRE	2013-04-16	TDF+3TC+EFV	30		2013-05-16			2013-12-15		2013-05-16	2013-12-15	0	0	1	0
94	750/2013 HRE	2013-04-16	TDF+AZT+NVP	30		2013-05-21					2013-05-16	none	0	1	0	0
95	755/2013 HRE	2013-04-17	TDF+3TC+EFV	30		2013-05-21			2013-10-09		2013-05-17	2013-10-09	0	1	0	0
96	749/2013 HRE	2013-04-17	TDF+AZT+NVP	30		2013-05-17			2013-06-17		2013-05-17	2013-06-17	0	0	1	0
97	717/2013 HRE	2013-04-28	TDF+3TC+EFV	30	5	2013-05-23			2013-09-13		2013-06-02	2013-09-13	0	0	1	0
98	719/2013 HRE	2013-04-28	AZT+3TC+NVP	30	11	2013-04-17					2013-06-08	none	0	0	1	0
99	698/2013 HRE	2013-04-20	AZT+3TC+NVP	30		2013-04-22			2013-09-22		2013-05-20	2013-09-22	0	0	1	0
100	706/2013 HRE	2013-04-25	AZT+3TC+NVP	30					2013-04-25		2013-05-25	2013-04-25	1			0
101	698/2013 HRE	2013-04-18	AZT+3TC+NVP	30		2013-04-19			2013-05-19		2013-05-18	2013-05-19	0	0	1	0
102	636/2013 HRE	2013-04-14	AZT+3TC+NVP	30	2	2013-04-12			2013-07-11		2013-05-16	2013-07-11	0	0	1	0
103	671/2013 HRE	2013-04-14	TDF+3TC+EFV	30	2	2013-04-12			2013-07-10		2013-05-16	2013-07-10	0	0	1	0
104	672/2013 HRE	2013-04-14	TDF+3TC+EFV	30		2013-04-15					2013-05-14	none	0	0	1	0
105	678/2013 HRE	2013-04-15	AZT+3TC+NVP	30		2013-04-15			2013-12-25		2013-05-15	2013-12-25	0	0	1	0
106	687/2013 HRE	2013-04-15	TDF+AZT+NVP	30	6	2013-04-09			2013-06-10		2013-05-21	2013-06-10	0	0	1	0
107	688/2013 HRE	2013-04-15	TDF+3TC+EFV	30		2013-04-15					2013-05-15	none	0	0	1	0
108	689/2013 HRE	2013-04-15	TDF+3TC+EFV	30		2013-04-21					2013-05-15	none	0	0	1	0
109	676/2013 HRE	2013-04-18	TDF+3TC+EFV	30	2	2013-04-16					2013-05-20	none	0	0	1	0
110	472/2013 HRE	2013-04-18	AZT+3TC+NVP	30	1	2013-04-17					2013-05-19	none	0	0	1	0
111	659/2013 HRE	2013-04-04	TDF+3TC+EFV	30					2013-04-04		2013-05-04	2013-04-04	1			0
112	686/2013 HRE	2013-04-20	TDF+AZT+NVP	30		2013-04-29					2013-05-20	none	0	0	1	0
113	684/2013 HRE	2013-04-20	TDF+AZT+NVP	30		2013-04-25					2013-05-20	none	0	0	1	0
114	675/2013 HRE	2013-04-20	AZT+3TC+NVP	30	5	2013-04-15					2013-05-25	none	0	0	1	0
115	699/2013 HRE	2013-04-20	TDF+3TC+EFV	30		2013-04-25					2013-05-20	none	0	0	1	0
116	700/2013 HRE	2013-04-20	AZT+3TC+NVP	30		2013-04-29			2013-10-24		2013-05-20	2013-10-24	0	0	1	0
117	696/2013 HRE	2013-04-21	AZT+3TC+NVP	30		2013-04-27			2013-10-18		2013-05-21	2013-10-18	0	0	1	0
118	679/2013 HRE	2013-04-21	TDF+3TC+EFV	30		2013-04-23					2013-05-21	none	0	0	1	0
119	638/2013 HRE	2013-04-21	AZT+3TC+NVP	30		2013-04-22	May 2013				2013-05-21	none	0	0	1	0
120	702/2013 HRE	2013-04-21	AZT+3TC+NVP	30		2013-04-24			2013-11-16		2013-05-21	2013-11-16	0	0	1	0

## Sheet: EWI 1 (Paediatric)
	Indicator: On-time Pill Pick-up (EWI 1) - Percentage of ART patients picking up all prescribed ARV drugs on time																										EWI 1 targets
																											≥ 95%
	1. Country:		2. Facility:																								85-94%		Sample size by annual number of eligible patients
	3. Data abstraction date(s):		4. Total number of sheets (for paper-based data abstraction only):				Number of patients not classified																				<85%		Annual number of eligible patients at the site		Number to be sampled at the site (sample size)
							Number of patients in denominator																			EWI 1 score for this site			1	75	All
		5. EWI sample start date (YY-MM-DD):																											76	110	75
	6. Total number of eligible patients:						8. Required minimum sample size:		If using printed abstraction sheet, then refer to EWI Guidance document for required minimum sample size.																				111	199	100
		7. Data abstractor (name / last name / contact phone):																											200	250	110
																													251	299	120
No.	Patient ID (note that EWI 1 includes all patients on ART at the facility, including those initiating ART, continuing ART and transferring in on ART)	Baseline pick-up (the date of the first ARV drug pick-up after the "EWI sample start date", #5 above)	ART regimen picked up at "baseline pick-up" (ARV drugs as recorded on medical or pharmacy record) - if facility uses codes for standard ART regimens, enter them; if facility uses a code for non-standard regimens (e.g. "other", "1e", etc) enter the complete list of ARV drugs. - if number of days of ART is not in record (see next column), can record ARV drugs, pill number and strength (mg) and pill…	Number of days of ART picked up at "baseline pick-up" (calculated)	MEDICINE 1 Number of days of medicine 1 picked up at "baseline pick-up" (enter directly here OR enter data in BOTH the "Amount picked up" and "Daily dose" columns)	MEDICINE 1 Amount picked up (number of pills for solids or number of ml for liquids; if there are remnant pills, please add them here, but remnant liquids should be discarded)	MEDICINE 1 Daily dose (number of pills for solids or number of ml for liquids)	MEDICINE 2 Number of days of medicine 2 picked up at "baseline pick-up" (enter directly here OR enter data in BOTH the "Amount picked up" and "Daily dose" columns)	MEDICINE 2 Amount picked up (number of pills for solids or number of ml for liquids; if there are remnant pills, please add them here, but remnant liquids should be discarded)	MEDICINE 2 Daily dose (number of pills for solids or number of ml for liquids)	MEDICINE 3 Number of days of medicine 3 picked up at "baseline pick-up" (enter directly here OR enter data in BOTH the "Amount picked up" and "Daily dose" columns)	MEDICINE 3 Amount picked up (number of pills for solids or number of ml for liquids; if there are remnant pills, please add them here, but remnant liquids should be discarded)	MEDICINE 3 Daily dose (number of pills for solids or number of ml for liquids)	Pick-up 1 (date of first ARV drug pick-up after "baseline pick-up") - enter date of pick-up of new regimen if it was changed after the baseline pick-up date	Date of transfer out after "baseline pick-up" - if applicable	Date of death after "baseline pick-up" - if applicable	Date of ART stop without restart after "baseline pick-up" - if applicable	Medicine 1 Days picked up	Medicine 2 Days picked up	Medicine 3 Days picked up	Run-out date 1 (date at which the ARV drugs picked up at "baseline pick-up" are expected to run out)	Earliest date of transfer, death or stop	Transfer out, death or stop date before "run-out date 1"	Not on-time for "pick-up 1"	No late pickups (blank if transfer, death or stop before "run-out date 1"; 1 if no late pick-ups; 0 if at least one late pick-up)	Patient not classified			300	350	130
																													351	400	135
																													401	450	140
																													451	550	145
																													551	700	155
																													701	850	160
																													851	1600	175
																													1601	2150	180
																													2151	4340	200
																													4341	5670	210
																													5671	10000	215
																													>10000		Consult WHO

## Sheet: EWI 2 (Adult & Paediatric)
	Indicator: Retention in Care (EWI 2) - Percentage of adults and children known to be alive and on treatment 12 months after initiation of ART
	1. Country:	CAMEROUN	2. Facility:	HOPITAL REGIONAL EDEA
	3. Data abstraction date(s):	2014-02-25	4. Total number of sheets (for paper-based data abstraction only):	6
		5. EWI sample start date (YY-MM-DD):	2013-06-01
	6. Total number of patients:	120
		7. Data abstractor (name / last name / contact phone):	BIWOLE KOUKOLO TARCISSE 74241496/97399974 TJEEGA PAUL ALAIN 94707282
	UNGASS #24 / PEPFAR #T1.3.D / Global Fund Impact #HIV-I3 Site Result
	Numerator	0.8
	Denominator	1.2
	Site Result	0.666667

## Sheet: EWI 3 (Adult)
	Indicator: Drug supply continuity (EWI 3) - Percentage of months in a designated year in which there where NO ARV drug stock-outs																			Stock-out summary
															EWI 3 target		1			No stock-outs	0
	1. Country:	CAMEROUN				2. Facility:	HOPITAL REGIONAL EDEA								EWI 3 score at this site		0.833333			One or more stock-outs	1
	3. Data abstraction date:			4. Total number of sheets (paper-based abstraction):
															X
	5. Reporting Period:
			6. Data abstractor (name / last name / contact phone):	BIWOLE KOUKOLO TARCISSE 74241496/97399974 TJEEGA PAUL ALAIN 94707282
	For each ARV drug routinely used at the site, enter an "X" from the drop-down menu for each month in which there was at least one stock-out of ANY ARV drug routinely used at this site. List each ARV drug routinely used at the site, even if no stockouts of a drug occurred during the designated time period.
No.	Antiretroviral drug	Jan	Feb	Mar	Apr	May	Jun	Jul	Aug	Sep	Oct	Nov	Dec	Stock-out summary for the year	Number of months with at least one stock-out		Not classified (1, 0 or blank)
1	LAMIVUDINE+ZIDOVUDINE+NEVIRAPINE													No stock-outs	0		0
2	LAMIVUDINE+ZIDOVUDINE(DUOVIR)	X					X							One or more stock-outs	2		0
3	EFAVIRENZ	X												One or more stock-outs	1		0
4	LAMIVUDINE+TENOFOVIR+EFAVIRENZ													No stock-outs	0		0
5	LAMIVUDINE+TENOFOVIR													No stock-outs	0		0
6	NEVIRAPINE													No stock-outs	0		0
7	LAMIVUDINE+ABACAVIR+NEVIRAPINE													No stock-outs	0		0
	number per month	2	0	0	0	0	1	0	0	0	0	0	0

## Sheet: EWI 3 (Paediatric)
	Indicator: Drug supply continuity (EWI 3) - Percentage of months in a designated year in which there where NO ARV drug stock-outs																			Stock-out summary
															EWI 3 target		1			No stock-outs	0
	1. Country:					2. Facility:									EWI 3 score at this site					One or more stock-outs	1
	3. Data abstraction date:			4. Total number of sheets (paper-based abstraction):
															X
	5. Reporting Period:
			6. Data abstractor (name / last name / contact phone):
	For each ARV drug routinely used at the site, enter an "X" from the drop-down menu for each month in which there was at least one stock-out of ANY ARV drug routinely used at this site. List each ARV drug routinely used at the site, even if no stockouts of a drug occurred during the designated time period.
No.	Antiretroviral drug	Oct.2012	Nov.2012	Dec.2012	Jan.2013	Feb.2013	Mar.2013	Apr.2013	May 2013	Jun.2013	Jul.2013	Aug.2013	Sep.2013	Stock-out summary for the year	Number of months with at least one stock-out		Not classified (1, 0 or blank)
	number per month	0	0	0	0	0	0	0	0	0	0	0	0

## Sheet: EWI 4 (Adult)
	Indicator: Dispensing Practices (EWI 4) - Percentage of adult patients picking up mono or dual ARV therapy
	1. Country:	CAMEROUN	2. Facility:	HOPITAL REGIONAL EDEA				EWI 4 Target
	3. Data abstraction date(s):	2014-02-20	4. Total number of sheets (for paper-based data abstraction only):	6				Result	0
						Number of patients in denominator	120
		5. EWI sample start date(YY-MM-DD):	2013-06-01
	6. Total number of eligible patients:	120						Override Text
		7. Data abstractor (name / last name / contact phone):	BIWOLE KOUKOLO TARCISSE 74241496/97399974 TJEEGA PAUL ALAIN 94707282					Please enter 'Yes' or 'No'
No.	Patient ID (note that EWI 4 includes all patients on ART at the facility, including those initiating ART, continuing ART and transferring in on ART)	ART regimen picked-up at baseline pick-up	Mono or Dual Therapy Regimen?					Mono/ Dual (binary)? (1 = Yes, 0 = No)
1	808/2013 HRE	AZT+3TC+NVP	No					0
2	815/2013 HRE	TDF+3TC+EFV	No					0
3	816/2013 HRE	TDF+AZT+NVP	No					0
4	817/2013 HRE	TDF+3TC+EFV	No					0
5	820/2013 HRE	TDF+3TC+EFV	No					0
6	822/2013 HRE	AZT+3TC+NVP	No					0
7	821/2013 HRE	TDF+3TC+EFV	No					0
8	824/2013 HRE	TDF+3TC+EFV	No					0
9	806/2013 HRE	TDF+3TC+EFV	No					0
10	825/2013 HRE	TDF+3TC+EFV	No					0
11	828/2013 HRE	AZT+3TC+NVP	No					0
12	830/2013 HRE	TDF+3TC+EFV	No					0
13	811/2013 HRE	TDF+3TC+EFV	No					0
14	823/2013 HRE	TDF+3TC+EFV	No					0
15	831/2013 HRE	TDF+3TC+EFV	No					0
16	832/2013 HRE	TDF+3TC+EFV	No					0
17	833/2013 HRE	AZT+3TC+NVP	No					0
18	834/2013 HRE	AZT+3TC+NVP	No					0
19	835/2013 HRE	AZT+3TC+NVP	No					0
20	837/2013 HRE	TDF+3TC+EFV	No					0
21	838/2013 HRE	TDF+3TC+EFV	No					0
22	840/2013 HRE	TDF+3TC+EFV	No					0
23	788/2013 HRE	TDF+3TC+EFV	No					0
24	768/2013 HRE	TDF+3TC+EFV	No					0
25	809/2013 HRE	TDF+3TC+EFV	No					0
26	812/2013 HRE	AZT+3TC+NVP	No					0
27	813/2013 HRE	TDF+AZT+NVP	No					0
28	814/2013 HRE	TDF+3TC+EFV	No					0
29	782/2013 HRE	AZT+3TC+NVP	No					0
30	780/2013 HRE	AZT+3TC+NVP	No					0
31	775/2013 HRE	TDF+3TC+EFV	No					0
32	789/2013 HRE	TDF+3TC+EFV	No					0
33	783/2013 HRE	TDF+AZT+NVP	No					0
34	787/2013 HRE	TDF+3TC+EFV	No					0
35	790/2013 HRE	TDF+3TC+EFV	No					0
36	791/2013 HRE	TDF+3TC+EFV	No					0
37	793/2013 HRE	TDF+AZT+NVP	No					0
38	784/2013 HRE	TDF+AZT+NVP	No					0
39	794/2013 HRE	TDF+AZT+NVP	No					0
40	795/2013 HRE	TDF+AZT+NVP	No					0
41	796/2013 HRE	TDF+AZT+NVP	No					0
42	797/2013 HRE	AZT+3TC+NVP	No					0
43	803/2013 HRE	TDF+AZT+NVP	No					0
44	798/2013 HRE	TDF+AZT+NVP	No					0
45	774/2013 HRE	TDF+AZT+NVP	No					0
46	804/2013 HRE	AZT+3TC+NVP	No					0
47	805/2013 HRE	TDF+3TC+EFV	No					0
48	800/2013 HRE	TDF+3TC+EFV	No					0
49	807/2013 HRE	TDF+3TC+EFV	No					0
50	766/2013 HRE	AZT+3TC+NVP	No					0
51	773/2013 HRE	AZT+3TC+NVP	No					0
52	754/2013 HRE	TDF+3TC+EFV	No					0
53	765/2013 HRE	TDF+AZT+NVP	No					0
54	776/2013 HRE	TDF+AZT+NVP	No					0
55	726/2013 HRE	TDF+AZT+NVP	No					0
56	778/2013 HRE	AZT+3TC+NVP	No					0
57	777/2013 HRE	TDF+3TC+EFV	No					0
58	779/2013 HRE	TDF+3TC+EFV	No					0
59	781/2013 HRE	TDF+AZT+NVP	No					0
60	725/2013 HRE	TDF+3TC+EFV	No					0
61	748/2013 HRE	TDF+AZT+NVP	No					0
62	757/2013 HRE	AZT+3TC+NVP	No					0
63	758/2013 HRE	AZT+3TC+NVP	No					0
64	721/2013 HRE	TDF+3TC+EFV	No					0
65	760/2013 HRE	AZT+3TC+NVP	No					0
66	761/2013 HRE	TDF+AZT+NVP	No					0
67	759/2013 HRE	AZT+3TC+NVP	No					0
68	762/2013 HRE	TDF+3TC+EFV	No					0
69	763/2013 HRE	AZT+3TC+NVP	No					0
70	180/2013 HRE	TDF+AZT+NVP	No					0
71	668/2013 HRE	AZT+3TC+NVP	No					0
72	753/2013 HRE	TDF+3TC+EFV	No					0
73	685/2013 HRE	TDF+3TC+EFV	No					0
74	767/2013 HRE	AZT+3TC+NVP	No					0
75	771/2013 HRE	TDF+3TC+EFV	No					0
76	736/2013 HRE	TDF+AZT+NVP	No					0
77	770/2013 HRE	TDF+AZT+NVP	No					0
78	724/2013 HRE	TDF+3TC+EFV	No					0
79	710/2013 HRE	TDF+3TC+EFV	No					0
80	734/2013 HRE	AZT+3TC+NVP	No					0
81	729/2013 HRE	AZT+3TC+NVP	No					0
82	738/2013 HRE	AZT+3TC+NVP	No					0
83	732/2013 HRE	TDF+3TC+EFV	No					0
84	727/2013 HRE	TDF+3TC+EFV	No					0
85	723/2013 HRE	TDF+3TC+EFV	No					0
86	722/2013 HRE	TDF+AZT+NVP	No					0
87	741/2013 HRE	TDF+3TC+EFV	No					0
88	735/2013 HRE	TDF+AZT+NVP	No					0
89	744/2013 HRE	AZT+3TC+NVP	No					0
90	747/2013 HRE	AZT+3TC+NVP	No					0
91	751/2013 HRE	TDF+3TC+EFV	No					0
92	743/2013 HRE	AZT+3TC+NVP	No					0
93	752/2013 HRE	TDF+3TC+EFV	No					0
94	750/2013 HRE	TDF+AZT+NVP	No					0
95	755/2013 HRE	TDF+3TC+EFV	No					0
96	749/2013 HRE	TDF+AZT+NVP	No					0
97	717/2013 HRE	TDF+3TC+EFV	No					0
98	719/2013 HRE	AZT+3TC+NVP	No					0
99	698/2013 HRE	AZT+3TC+NVP	No					0
100	706/2013 HRE	AZT+3TC+NVP	No					0
101	698/2013 HRE	AZT+3TC+NVP	No					0
102	636/2013 HRE	AZT+3TC+NVP	No					0
103	671/2013 HRE	TDF+3TC+EFV	No					0
104	672/2013 HRE	TDF+3TC+EFV	No					0
105	678/2013 HRE	AZT+3TC+NVP	No					0
106	687/2013 HRE	TDF+AZT+NVP	No					0
107	688/2013 HRE	TDF+3TC+EFV	No					0
108	689/2013 HRE	TDF+3TC+EFV	No					0
109	676/2013 HRE	TDF+3TC+EFV	No					0
110	472/2013 HRE	AZT+3TC+NVP	No					0
111	659/2013 HRE	TDF+3TC+EFV	No					0
112	686/2013 HRE	TDF+AZT+NVP	No					0
113	684/2013 HRE	TDF+AZT+NVP	No					0
114	675/2013 HRE	AZT+3TC+NVP	No					0
115	699/2013 HRE	TDF+3TC+EFV	No					0
116	700/2013 HRE	AZT+3TC+NVP	No					0
117	696/2013 HRE	AZT+3TC+NVP	No					0
118	679/2013 HRE	TDF+3TC+EFV	No					0
119	638/2013 HRE	AZT+3TC+NVP	No					0
120	702/2013 HRE	AZT+3TC+NVP	No					0

## Sheet: EWI 4 (Paediatric)
	Indicator: Dispensing Practices (EWI 4) - Percentage of paediatric patients picking up mono or dual ARV therapy
	1. Country:		2. Facility:					EWI 4 Target
	3. Data abstraction date(s):		4. Total number of sheets (for paper-based data abstraction only):					Result
						Number of patients in denominator	0
		5. EWI sample start date(YY-MM-DD):
	6. Total number of eligible patients:							Override Text
		7. Data abstractor (name / last name / contact phone):						Please enter 'Yes' or 'No'
No.	Patient ID (note that EWI 4 includes all patients on ART at the facility, including those initiating ART, continuing ART and transferring in on ART)	ART regimen picked-up at baseline pick-up	Mono or Dual Therapy Regimen?					Mono/ Dual (binary)? (1 = Yes, 0 = No)

## Sheet: EWI 5 (Adult)
	Indicator: Virological Suppression (EWI 5) - Percentage of adult patients receiving ART at the site after the first 12 months of ART whose viral load is less than (<) 1000 copies/ml
	1. Country:	CAMEROUN	2. Facility:	HOPITAL REGIONAL EDEA
	3. Data abstraction date:		4. Total number of sheets (for paper-based data abstraction only):				Number of patients not classified	0					Numerator	0
							Number of valid exclusions	0					Result
		5. EWI sample start date(YY-MM-DD):					Sample size:	0
	6. Total number of patients:						Number of patients in denominator	0
		7. Data abstractor (name / last name / contact phone):
	8. Site required to perform Viral Load Testing?
No.	Patient ID (note that EWI 5 includes all patients on ART at the facility, including those initiating ART, continuing ART and transferring in on ART)	ART initiation date (date of initial ART prescription, or ARV drug pick-up)	"12-month date" (12 months after ART initiation)	Date of transfer out after treatment initiation but before "12-month-date" - if applicable	Date of viral load test between 11 and 15 months on treatment	Viral load test result (copies per mL) is less than 1000 copies/mL or greater than or equal to 1000 copies/mL?			Valid transfer out before "12-month-date"	VL necessary?	Viral load test performed if necessary?	Valid Viral load test date if performed?	Viral load <1000 copes per mL if test performed?	Not Classified

## Sheet: EWI 5 (Paediatric)
	Indicator: Virological Suppression (EWI 5) - Percentage of paediatric patients receiving ART at the site after the first 12 months of ART whose viral load is less than (<) 1000 copies/ml
	1. Country:		2. Facility:
	3. Data abstraction date:		4. Total number of sheets (for paper-based data abstraction only):				Number of patients not classified	0					Numerator	0
							Number of valid exclusions	0					Result
		5. EWI sample start date(YY-MM-DD):					Sample size:	0
	6. Total number of patients:						Number of patients in denominator	0
		7. Data abstractor (name / last name / contact phone):
	8. Site required to perform Viral Load Testing?
No.	Patient ID (note that EWI 5 includes all patients on ART at the facility, including those initiating ART, continuing ART and transferring in on ART)	ART initiation date (date of initial ART prescription, or ARV drug pick-up)	"12-month date" (12 months after ART initiation)	Date of transfer out after treatment initiation but before "12-month-date" - if applicable	Date of viral load test between 11 and 15 months on treatment	Viral load test result (copies per mL) is less than 1000 copies/mL or greater than or equal to 1000 copies/mL?			Valid transfer out before "12-month-date"	VL necessary?	Viral load test performed if necessary?	Valid Viral load test date if performed?	Viral load <1000 copes per mL if test performed?	Not Classified

## Sheet: Summary (Adult)
	Site:	HOPITAL REGIONAL EDEA
	Country:	CAMEROUN
	Year of Data Abstraction	2014
	ADULT RESULTS
			Result
	EWI 1	On-time Pill Pick-up	#REF!
	EWI 2	Retention in Care	Red
	EWI 3	Pharmacy Stock-outs	Red
	EWI 4	Dispensing Practices	Green
	EWI 5	Virological Suppression

[truncated: 4 more sheets: Summary (Paediatric), Regimen Table (Adult), Regimen Table (Paediatric), For Supervisors]
