# Supplementary material for: Monitoring HIV Drug Resistance Early Warning Indicators in Cameroon: A Study Following the Revised World Health Organization Recommendations
Source: PLoS One. 2015 Jun 17;10(6):e0129210. doi: 10.1371/journal.pone.0129210 (PMC4471113; doi:10.1371/journal.pone.0129210)
Supplement: S3 Tables — (ZIP) [file pone.0129210.s003.zip › EWI Littoral region sites/IAP_Littoral_HR_Nkongsamba_UPEC.xls]

## Sheet: EWI 1 (Adult)
	Indicator: On-time Pill Pick-up (EWI 1) - Percentage of ART patients picking up all prescribed ARV drugs on time																EWI 1 targets
																	≥ 95%
	1. Country:	CAMEROUN	2. Facility:	UPEC HOPITAL REGIONAL NKONGSAMBA													85-94%		Sample size by annual number of eligible patients
	3. Data abstraction date(s):		4. Total number of sheets (for paper-based data abstraction only):	7			Number of patients not classified	7									<85%		Annual number of eligible patients at the site		Number to be sampled at the site (sample size)
							Number of patients in denominator									EWI 1 score for this site			1	75	All
		5. EWI sample start date(YY-MM-DD):	2013-02-17																76	110	75
	6. Total number of eligible patients:						8. Required minimum sample size:	135	If using printed abstraction sheet, then refer to EWI Guidance document for required minimum sample size.										111	199	100
		7. Data abstractor (name / last name / contact phone):	DJIDJOU HORTENSE 73181118/99338640																200	250	110
																			251	299	120
No.	Patient ID (note that EWI 1 includes all patients on ART at the facility, including those initiating ART, continuing ART and transferring in on ART)	Baseline pick-up (the date of the first ARV drug pick-up after the "EWI sample start date", #5 above)	ART regimen picked up at "baseline pick-up" (ARV drugs as recorded on pharmacy record)	Number of days of ART picked up at "baseline pick-up" - if needed, calculate from pill number and strength (mg) and pills/day using Conversion Calculator; or record in previous column.	Number of days ART remnant - if recorded and applicable.	Pick-up 1 (date of first ARV drug pick-up after "baseline pick-up") - enter date of pick-up of new regimen if it was changed after the baseline pick-up date	Date of transfer out after "baseline pick-up" - if applicable	Date of death after "baseline pick-up" - if applicable	Date of ART stop without restart after "baseline pick-up" - if applicable		Run-out date 1 (date at which the ARV drugs picked up at "baseline pick-up" are expected to run out)	Earliest date of transfer, death or stop	Transfer out, death or stop date before "run-out date 1"	Not on-time for "pick-up 1"	No late pickups (blank if transfer, death or stop before "run-out date 1"; 1 if no late pick-ups; 0 if at least one late pick-up)	Patient not classified			300	350	130
1	KC-232/09	2013-06-17	E	30		2013-08-21					2013-07-17	none	0	1	0	0			351	400	135
2	MA-520/07	2013-06-12	E	15		2013-07-03					2013-06-27	none	0	1	0	0			401	450	140
3	KC-291/08/12	2013-06-10	E	15		2013-07-08					2013-06-25	none	0	1	0	0			451	550	145
4	MJ-322/09/12	2013-06-12	F	15		2013-07-10					2013-06-27	none	0	1	0	0			551	700	155
5	NC-149/09	2013-06-26	A	15	4	2013-07-31					2013-07-15	none	0	1	0	0			701	850	160
6	MM-320/09/12	2013-06-12	A	30	4	2013-07-15					2013-07-16	none	0	0	1	0			851	1600	175
7	AA-319/09/12	2013-06-17	E	15		2013-07-04					2013-07-02	none	0	0	1	0			1601	2150	180
8	TG-317/09/12	2013-06-17	E	30		2013-07-17					2013-07-17	none	0	0	1	0			2151	4340	200
9	SE-318/09/12	2013-06-19	A	30		2013-07-17					2013-07-19	none	0	0	1	0			4341	5670	210
10	NB-325/09/12	2013-06-07	E	30		2013-07-08					2013-07-07	none	0	0	1	0			5671	10000	215
11	NN-016/01/13	2013-06-05	A	30		2013-07-08					2013-07-05	none	0	1	0	0			>10000		Consult WHO
12	WJ-185/03/11	2013-06-05	E	30		2013-07-10					2013-07-05	none	0	1	0	0
13	NS-413/11/11	2013-06-10	F	30		2013-07-08					2013-07-10	none	0	0	1	0
14	DJ-441/10/12	2013-06-19	A	30		2013-07-22					2013-07-19	none	0	1	0	0
15	FB-394/09	2013-06-12	A	30		2013-07-10					2013-07-12	none	0	0	1	0
16	NN-333/10/12	2013-06-10	A	30		2013-07-04					2013-07-10	none	0	0	1	0
17	LM-342/10/12	2013-06-10	F	30		2013-07-04					2013-07-10	none	0	0	1	0
18	PC-332/10/12	2013-06-24	A	30		2013-07-24					2013-07-24	none	0	0	1	0
19	TT-338/10/12	2013-06-05	A	30		2013-07-08					2013-07-05	none	0	1	0	0
20	ER-363/10/12	2013-06-12	E	30		2013-07-08					2013-07-12	none	0	0	1	0
21	DA-321/10/12	2013-06-12	E	30		2013-07-10					2013-07-12	none	0	0	1	0
22	TJ-357/10/12	2013-06-05	A	30		2013-07-08					2013-07-05	none	0	1	0	0
23	EL-360/10/12	2013-06-05	A	30		2013-07-03					2013-07-05	none	0	0	1	0
24	YE-371/10/12	2013-06-16	D	30		2013-07-10					2013-07-16	none	0	0	1	0
25	YE-379/11/12	2013-06-19	E	30		2013-08-21					2013-07-19	none	0	1	0	0
26	NO-372/11/12	2013-06-10	C	30		2013-07-25					2013-07-10	none	0	1	0	0
27	PL-267/07/12	2013-06-05	E	30		2013-07-04					2013-07-05	none	0	0	1	0
28	MS-333/08/11	2013-06-12	F	30		2013-07-10					2013-07-12	none	0	0	1	0
29	SO-373/11/12	2013-06-19	F	30		2013-07-17					2013-07-19	none	0	0	1	0
30	NF-370/11/12	2013-06-10	E	15		2013-07-03					2013-06-25	none	0	1	0	0
31	AA-353/10/12	2013-06-12	A	30	5	2013-07-17					2013-07-17	none	0	0	1	0
32	GP-362/10/12	2013-06-12	A	30		2013-07-17					2013-07-12	none	0	1	0	0
33	PE-376/11/12	2013-06-17	A	30		2013-07-24					2013-07-17	none	0	1	0	0
34	ME-385/11/12	2013-06-05	A	30		2013-07-03					2013-07-05	none	0	0	1	0
35	NP-311/09/12	2013-06-10	A	30		2013-07-10					2013-07-10	none	0	0	1	0
36	KO-384/11/12	2013-06-17	A	30		2013-07-17					2013-07-17	none	0	0	1	0
37	NM-389/11/12	2013-06-05	E	30		2013-07-03					2013-07-05	none	0	0	1	0
38	SM-247/07/12	2013-06-10	A	30		2013-07-10					2013-07-10	none	0	0	1	0
39	BL-299/05/13	2013-06-05	E	30		2013-07-03					2013-07-05	none	0	0	1	0
40	NB-403/11/12	2013-06-12	A	30		2013-07-10					2013-07-12	none	0	0	1	0
41	OM-4O5/11/12	2013-06-05	C	30		2013-07-03					2013-07-05	none	0	0	1	0
42	DA-4O9/11/12	2013-06-12	A	30		2013-07-22					2013-07-12	none	0	1	0	0
43	DE-4O8/11/12	2013-06-26	A	30		2013-07-31					2013-07-11	none	0	1	0	0
44	NC-410/11/12	2013-06-12	F	15		2013-07-03					2013-07-12	none	0	0	1	0
45	KB-168/05/12	2013-06-12	E	30		2013-07-10					2013-07-12	none	0	0	1	0
46	BE-4O1/11/12	2013-06-12	F	30		2013-07-10					2013-06-27	none	0	1	0	0
47	LG-472/12/11	2013-06-12	F	15		2013-07-04					2013-07-12	none	0	0	1	0
48	TG-391/11/12	2013-06-10	E	30		2013-07-05					2013-07-10	none	0	0	1	0
49	BP-131/03/11	2013-06-10	A	30		2013-07-05					#REF!	none	#REF!	#REF!	#REF!	#REF!
50	EI-240/12/12	2013-06-19	E	15		2013-07-03					2013-07-04	none	0	0	1	0
51	EH-426/12/12	2013-06-05	F	30		2013-07-03					2013-07-05	none	0	0	1	0
52	SN-432/12/12	2013-06-10	F	15		2013-07-04					2013-06-25	none	0	1	0	0
53	NJ-098/03/11	2013-06-12	E	30		PDV					2013-07-12	none	0	1	0	0
54	FS-430/12/12	2013-06-05	A	30		2013-07-03					2013-07-05	none	0	0	1	0
55	EE-400/11/12	2013-06-19	A	30		2013-07-17					2013-07-19	none	0	0	1	0
56	ND-002/01/13	2013-06-18	E	30		PDV					2013-07-18	none	0	1	0	0
57	HA-006/01/13	2013-06-10	F	30		2013-07-08					2013-07-10	none	0	0	1	0
58	TA-011/01/13	2013-06-10	A	30		2013-07-10					2013-07-10	none	0	0	1	0
59	ER-008/01/13	2013-06-10	E	30		2013-07-10					2013-07-10	none	0	0	1	0
60	NR-007/01/13	2013-06-05	F	30		2013-07-05					2013-07-05	none	0	0	1	0
61	NM-015/01/13	2013-06-17	F	15		2013-07-04					2013-07-02	none	0	0	1	0
62	ME-038/01/13	2013-06-12	E	30		2013-07-10					2013-07-12	none	0	0	1	0
63	ND-039/01/13	2013-06-17	A	30		2013-07-17					2013-07-17	none	0	0	1	0
64	TT-028/01/13	2013-06-12	E	15		2013-07-04					2013-06-27	none	0	1	0	0
65	ND-050/01/13	2013-06-17	E	30		2013-07-19					2013-07-17	none	0	0	1	0
66	MC-043/01/13	2013-06-05	E	30		2013-07-03					2013-07-05	none	0	0	1	0
67	LG-047/01/13	2013-06-05	A	30		2013-07-10					2013-07-05	none	0	1	0	0
68	NM-034/01/13	2013-06-12	E	15		2013-07-04					2013-06-27	none	0	1	0	0
69	TG-022/01/13	2013-06-17	A	30	12	2013-07-31					2013-07-29	none	0	0	1	0
70	MF-083/02/12	2013-06-06	A	30		2013-07-08					2013-07-06	none	0	0	1	0
71	MN-375/09/11	2013-06-10	F	30		2013-07-07					2013-07-10	none	0	0	1	0
72	TJ-078/02/13	2013-06-10	A	30		2013-07-04					2013-07-10	none	0	0	1	0
73	TJ-102/03/13	2013-06-07	A	30		2013-07-05					2013-07-07	none	0	0	1	0
74	ES-107/03/13	2013-06-10	A	30		2013-07-10					2013-07-10	none	0	0	1	0
75	AE-059/02/13	2013-06-10	F	30		2013-07-08					2013-07-10	none	0	0	1	0
76	KY-106/03/13	2013-06-05	E	30		2013-07-03					2013-07-05	none	0	0	1	0
77	NA-098/02/13	2013-06-05	E	30		2013-07-03					2013-07-05	none	0	0	1	0
78	NG-082/02/13	2013-06-12	E	15		2013-07-04					2013-06-27	none	0	1	0	0
79	TE-136/04/12	2013-06-19	A	30	5	2013-07-24					2013-07-24	none	0	0	1	0
80	AD-076/07	2013-06-19	F	15		2013-07-03					2013-07-04	none	0	0	1	0
81	KG-122/03/13	2013-06-06	A	30		PDV					2013-07-06	none	0	1	0	0
82	ER-119/03/13	2013-06-19	A	30		2013-07-17					2013-07-19	none	0	0	1	0
83	MS-127/03/13	2013-06-10	A	30	12	2013-07-22					2013-07-22	none	0	0	1	0
84	EM-124/03/13	2013-06-06	F	30		2013-07-05					2013-07-06	none	0	0	1	0
85	TJ-246/09	2013-06-17	F	30		2013-08-21					2013-07-17	none	0	1	0	0
86	MB-099/02/13	2013-06-10	F	30		2013-07-15					2013-07-10	none	0	1	0	0
87	DL-097/02/13	2013-06-05	F	30		2013-07-03					2013-07-05	none	0	0	1	0
88	AM-160/04/13	2013-06-10	E	30		2013-07-03					2013-07-10	none	0	0	1	0
89	SJ-145/04/13	2013-06-26	A	30		2013-07-24					2013-07-26	none	0	0	1	0
90	MM-041/01/13	2013-06-10	C	30		2013-07-22					2013-07-10	none	0	1	0	0
91	DE-150/04/13	2013-06-10	E	30		2013-07-08					2013-07-10	none	0	0	1	0
92	MM-143/04/13	2013-06-10	E	30		2013-07-08					2013-07-10	none	0	0	1	0
93	BN-159/04/13	2013-06-12	E	30		2013-07-10					2013-07-12	none	0	0	1	0
94	MB-161/04/13	2013-06-10	A	30	4	2013-07-08					2013-07-14	none	0	0	1	0
95	EC-140/04/13	2013-06-12	A	30	5	2013-07-10					2013-07-17	none	0	0	1	0
96	BA-177/04/13	2013-06-19	A	30		2013-07-22					2013-07-19	none	0	1	0	0
97	TS-181/04/13	2013-06-17	A	30		2013-07-22					2013-07-17	none	0	1	0	0
98	EI-050/09	2013-06-26	A	30		2013-07-24					2013-07-26	none	0	0	1	0
99	FV-133/03/13	2013-06-05	F	30		2013-07-28					2013-07-05	none	0	1	0	0
100	KJ-208/05/13	2013-06-12	A	30		2013-07-11					2013-07-12	none	0	0	1	0
101	ME-206/05/13	2013-06-14	A	30		2013-07-17					2013-07-14	none	0	1	0	0
102	KD-2O7/05/13	2013-06-14	A	30		2013-07-17					2013-07-14	none	0	1	0	0
103	ML-204/09/13	2013-06-12	A	30		2013-07-08					2013-07-12	none	0	0	1	0
104	DE-188/05/13	2013-06-10	F	30		2013-07-08					2013-07-10	none	0	0	1	0
105	NA-187/05/13	2013-06-10	A	30		2013-07-08					2013-07-10	none	0	0	1	0
106	MP-189/05/13	2013-06-12	F	30		2013-07-10					2013-07-12	none	0	0	1	0
107	NR-199/05/13	2013-06-20	A	30		2013-07-14					2013-07-20	none	0	0	1	0
108	NJ-200/05/13	2013-06-24	A	30		2013-07-22					2013-07-24	none	0	0	1	0
109	NJ-196/05/13	2013-06-12	F	30		2013-07-10					2013-07-12	none	0	0	1	0
110	ME-190/05/13	2013-06-12	E	15		2013-07-03					2013-06-27	none	0	1	0	0
111	NN-205/05/13	2013-06-12	F	30		2013-07-10					2013-07-12	none	0	0	1	0
112	TR-193/05/13	2013-06-10	F	15		2013-07-04					2013-06-25	none	0	1	0	0
113	WL-216/05/13	2013-06-19	A	30		2013-07-17					2013-07-19	none	0	0	1	0
114	PL-213/05/13	2013-06-19	A	30		2013-07-17					2013-07-19	none	0	0	1	0
115	DJ-364/11/12	2013-06-19	A	30		2013-07-17					2013-07-19	none	0	0	1	0
116	NM-219/05/13	2013-06-19	A	30		2013-07-17					2013-07-19	none	0	0	1	0
117	NJ-224/05/13	2013-06-19	A	30		2013-07-17					2013-07-19	none	0	0	1	0
118	MS-111/03/11	2013-06-19	A	30		2013-07-22					2013-07-19	none	0	1	0	0
119	NA-141/04/13	2013-06-06	F	30		2013-07-04					2013-07-06	none	0	0	1	0
120	AS-240/05/13	2013-06-06	F	30		PDV					2013-07-06	none	0	1	0	0
121	MN-236/05/13	2013-06-06	F	30		2013-07-03					2013-07-06	none	0	0	1	0
122	N-213/05/13	2013-06-06	F	30		2013-07-08					2013-07-06	none	0	0	1	0
123	NM-239/05/13	2013-06-06	A	30		2013-07-03					2013-07-06	none	0	0	1	0
124	AJ-231/05/13	2013-06-06	A	30		2013-07-03					2013-07-06	none	0	0	1	0
125	NE-242/05/13	2013-06-06	A	30		2013-07-03					2013-07-06	none	0	0	1	0
126	DJ-241/05/13	2013-06-06	A	30		PDV					2013-07-06	none	0	1	0	0
127	ED-235/05/13	2013-06-06	A	30		2013-07-03					2013-07-06	none	0	0	1	0
128	MR-230/05/13	2013-06-06	A	30		2013-07-03					2013-07-06	none	0	0	1	0
129	MI-254/07/13	2013-06-06	A	30		2013-07-05					2013-07-06	none	0	0	1	0
130	CS-233/05/13	2013-06-06	E	30		2013-07-03					2013-07-06	none	0	0	1	0
131	MO-218/05/13	2013-06-10	A	30		2013-07-10					2013-07-10	none	0	0	1	0
132	NJ-238/O5/13	2013-06-10	A	30		2013-07-08					2013-07-10	none	0	0	1	0
133	SC-234/05/13	2013-06-13	E	30		2013-07-10					2013-07-13	none	0	0	1	0
134	MR-244/06/13	2013-06-14	A	30		PDV					2013-07-14	none	0	1	0	0
135	DC-256/06/13	2013-06-14	A	30		PDV					2013-07-14	none	0	1	0	0

## Sheet: EWI 1 (Paediatric)
	Indicator: On-time Pill Pick-up (EWI 1) - Percentage of ART patients picking up all prescribed ARV drugs on time																										EWI 1 targets
																											≥ 95%
	1. Country:		2. Facility:																								85-94%		Sample size by annual number of eligible patients
	3. Data abstraction date(s):		4. Total number of sheets (for paper-based data abstraction only):				Number of patients not classified																				<85%		Annual number of eligible patients at the site		Number to be sampled at the site (sample size)
							Number of patients in denominator																			EWI 1 score for this site			1	75	All
		5. EWI sample start date (YY-MM-DD):																											76	110	75
	6. Total number of eligible patients:						8. Required minimum sample size:		If using printed abstraction sheet, then refer to EWI Guidance document for required minimum sample size.																				111	199	100
		7. Data abstractor (name / last name / contact phone):																											200	250	110
																													251	299	120
No.	Patient ID (note that EWI 1 includes all patients on ART at the facility, including those initiating ART, continuing ART and transferring in on ART)	Baseline pick-up (the date of the first ARV drug pick-up after the "EWI sample start date", #5 above)	ART regimen picked up at "baseline pick-up" (ARV drugs as recorded on medical or pharmacy record) - if facility uses codes for standard ART regimens, enter them; if facility uses a code for non-standard regimens (e.g. "other", "1e", etc) enter the complete list of ARV drugs. - if number of days of ART is not in record (see next column), can record ARV drugs, pill number and strength (mg) and pill…	Number of days of ART picked up at "baseline pick-up" (calculated)	MEDICINE 1 Number of days of medicine 1 picked up at "baseline pick-up" (enter directly here OR enter data in BOTH the "Amount picked up" and "Daily dose" columns)	MEDICINE 1 Amount picked up (number of pills for solids or number of ml for liquids; if there are remnant pills, please add them here, but remnant liquids should be discarded)	MEDICINE 1 Daily dose (number of pills for solids or number of ml for liquids)	MEDICINE 2 Number of days of medicine 2 picked up at "baseline pick-up" (enter directly here OR enter data in BOTH the "Amount picked up" and "Daily dose" columns)	MEDICINE 2 Amount picked up (number of pills for solids or number of ml for liquids; if there are remnant pills, please add them here, but remnant liquids should be discarded)	MEDICINE 2 Daily dose (number of pills for solids or number of ml for liquids)	MEDICINE 3 Number of days of medicine 3 picked up at "baseline pick-up" (enter directly here OR enter data in BOTH the "Amount picked up" and "Daily dose" columns)	MEDICINE 3 Amount picked up (number of pills for solids or number of ml for liquids; if there are remnant pills, please add them here, but remnant liquids should be discarded)	MEDICINE 3 Daily dose (number of pills for solids or number of ml for liquids)	Pick-up 1 (date of first ARV drug pick-up after "baseline pick-up") - enter date of pick-up of new regimen if it was changed after the baseline pick-up date	Date of transfer out after "baseline pick-up" - if applicable	Date of death after "baseline pick-up" - if applicable	Date of ART stop without restart after "baseline pick-up" - if applicable	Medicine 1 Days picked up	Medicine 2 Days picked up	Medicine 3 Days picked up	Run-out date 1 (date at which the ARV drugs picked up at "baseline pick-up" are expected to run out)	Earliest date of transfer, death or stop	Transfer out, death or stop date before "run-out date 1"	Not on-time for "pick-up 1"	No late pickups (blank if transfer, death or stop before "run-out date 1"; 1 if no late pick-ups; 0 if at least one late pick-up)	Patient not classified			300	350	130
																													351	400	135
																													401	450	140
																													451	550	145
																													551	700	155
																													701	850	160
																													851	1600	175
																													1601	2150	180
																													2151	4340	200
																													4341	5670	210
																													5671	10000	215
																													>10000		Consult WHO

## Sheet: EWI 2 (Adult & Paediatric)
	Indicator: Retention in Care (EWI 2) - Percentage of adults and children known to be alive and on treatment 12 months after initiation of ART
	1. Country:	CAMEROUN	2. Facility:	UPEC HOPITAL REGIONAL NKONGSAMBA
	3. Data abstraction date(s):	2014-02-17	4. Total number of sheets (for paper-based data abstraction only):	7
		5. EWI sample start date (YY-MM-DD):	2012-08-10
	6. Total number of patients:
		7. Data abstractor (name / last name / contact phone):	DJIDJOU HORTENSE 73181118/99338640
	UNGASS #24 / PEPFAR #T1.3.D / Global Fund Impact #HIV-I3 Site Result
	Numerator	0.94
	Denominator	1.35
	Site Result	0.696296

## Sheet: EWI 3 (Adult)
	Indicator: Drug supply continuity (EWI 3) - Percentage of months in a designated year in which there where NO ARV drug stock-outs																			Stock-out summary
															EWI 3 target		1			No stock-outs	0
	1. Country:	CAMEROUN				2. Facility:	UPEC HOPITAL REGIONAL NKONGSAMBA								EWI 3 score at this site		0.416667			One or more stock-outs	1
	3. Data abstraction date:			4. Total number of sheets (paper-based abstraction):
															X
	5. Reporting Period:
			6. Data abstractor (name / last name / contact phone):	DJIDJOU HORTENSE 73181118/99338640
	For each ARV drug routinely used at the site, enter an "X" from the drop-down menu for each month in which there was at least one stock-out of ANY ARV drug routinely used at this site. List each ARV drug routinely used at the site, even if no stockouts of a drug occurred during the designated time period.
No.	Antiretroviral drug	Oct.2012	Nov.2012	Dec.2012	Jan.2013	Feb.2013	Mar.2013	Apr.2013	May 2013	Jun.2013	Jul.2013	Aug.2013	Sep.2013	Stock-out summary for the year	Number of months with at least one stock-out		Not classified (1, 0 or blank)
1	DUOVIR					X		X	X	X			X	One or more stock-outs	5		0
2	NEVIRAPINE													No stock-outs	0		0
3	ZIDOLAM-N													No stock-outs	0		0
4	TENOLAM-E						X				X			One or more stock-outs	2		0
5	TENOLAM(TDF+3TC)													No stock-outs	0		0
6	EFAVIRENZ					X		X	X	X			X	One or more stock-outs	5		0
7	LOPINAVIR/R													No stock-outs	0		0
8	ABC+3TC													No stock-outs	0		0
	number per month	0	0	0	0	2	1	2	2	2	1	0	2

## Sheet: EWI 3 (Paediatric)
	Indicator: Drug supply continuity (EWI 3) - Percentage of months in a designated year in which there where NO ARV drug stock-outs																			Stock-out summary
															EWI 3 target		1			No stock-outs	0
	1. Country:					2. Facility:									EWI 3 score at this site					One or more stock-outs	1
	3. Data abstraction date:			4. Total number of sheets (paper-based abstraction):
															X
	5. Reporting Period:
			6. Data abstractor (name / last name / contact phone):
	For each ARV drug routinely used at the site, enter an "X" from the drop-down menu for each month in which there was at least one stock-out of ANY ARV drug routinely used at this site. List each ARV drug routinely used at the site, even if no stockouts of a drug occurred during the designated time period.
No.	Antiretroviral drug	Jan	Feb	Mar	Apr	May	Jun	Jul	Aug	Sep	Oct	Nov	Dec	Stock-out summary for the year	Number of months with at least one stock-out		Not classified (1, 0 or blank)
	number per month	0	0	0	0	0	0	0	0	0	0	0	0

## Sheet: EWI 4 (Adult)
	Indicator: Dispensing Practices (EWI 4) - Percentage of adult patients picking up mono or dual ARV therapy
	1. Country:	CAMEROUN	2. Facility:	UPEC HOPITAL REGIONAL NKONGSAMBA				EWI 4 Target
	3. Data abstraction date(s):		4. Total number of sheets (for paper-based data abstraction only):	6				Result	0
						Number of patients in denominator	135
		5. EWI sample start date(YY-MM-DD):	2013-02-17
	6. Total number of eligible patients:		135					Override Text
		7. Data abstractor (name / last name / contact phone):	DJIDJOU HORTENSE 73181118/99338640					Please enter 'Yes' or 'No'
No.	Patient ID (note that EWI 4 includes all patients on ART at the facility, including those initiating ART, continuing ART and transferring in on ART)	ART regimen picked-up at baseline pick-up	Mono or Dual Therapy Regimen?					Mono/ Dual (binary)? (1 = Yes, 0 = No)
1	KC-232/09	E	No					0
2	MA-520/07	E	No					0
3	KC-291/08/12	E	No					0
4	MJ-322/09/12	F	No					0
5	NC-149/09	A	No					0
6	MM-320/09/12	A	No					0
7	AA-319/09/12	E	No					0
8	TG-317/09/12	E	No					0
9	SE-318/09/12	A	No					0
10	NB-325/09/12	E	No					0
11	NN-016/01/13	A	No					0
12	WJ-185/03/11	E	No					0
13	NS-413/11/11	F	No					0
14	DJ-441/10/12	A	No					0
15	FB-394/09	A	No					0
16	NN-333/10/12	A	No					0
17	LM-342/10/12	F	No					0
18	PC-332/10/12	A	No					0
19	TT-338/10/12	A	No					0
20	ER-363/10/12	E	No					0
21	DA-321/10/12	E	No					0
22	TJ-357/10/12	A	No					0
23	EL-360/10/12	A	No					0
24	YE-371/10/12	D	No					0
25	YE-379/11/12	E	No					0
26	NO-372/11/12	C	No					0
27	PL-267/07/12	E	No					0
28	MS-333/08/11	F	No					0
29	SO-373/11/12	F	No					0
30	NF-370/11/12	E	No					0
31	AA-353/10/12	A	No					0
32	GP-362/10/12	A	No					0
33	PE-376/11/12	A	No					0
34	ME-385/11/12	A	No					0
35	NP-311/09/12	A	No					0
36	KO-384/11/12	A	No					0
37	NM-389/11/12	E	No					0
38	SM-247/07/12	A	No					0
39	BL-299/05/13	E	No					0
40	NB-403/11/12	A	No					0
41	OM-4O5/11/12	C	No					0
42	DA-4O9/11/12	A	No					0
43	DE-4O8/11/12	A	No					0
44	NC-410/11/12	F	No					0
45	KB-168/05/12	E	No					0
46	BE-4O1/11/12	F	No					0
47	LG-472/12/11	F	No					0
48	TG-391/11/12	E	No					0
49	BP-131/03/11	A	No					0
50	EI-240/12/12	E	No					0
51	EH-426/12/12	F	No					0
52	SN-432/12/12	F	No					0
53	NJ-098/03/11	E	No					0
54	FS-430/12/12	A	No					0
55	EE-400/11/12	A	No					0
56	ND-002/01/13	E	No					0
57	HA-006/01/13	F	No					0
58	TA-011/01/13	A	No					0
59	ER-008/01/13	E	No					0
60	NR-007/01/13	F	No					0
61	NM-015/01/13	F	No					0
62	ME-038/01/13	E	No					0
63	ND-039/01/13	A	No					0
64	TT-028/01/13	E	No					0
65	ND-050/01/13	E	No					0
66	MC-043/01/13	E	No					0
67	LG-047/01/13	A	No					0
68	NM-034/01/13	E	No					0
69	TG-022/01/13	A	No					0
70	MF-083/02/12	A	No					0
71	MN-375/09/11	F	No					0
72	TJ-078/02/13	A	No					0
73	TJ-102/03/13	A	No					0
74	ES-107/03/13	A	No					0
75	AE-059/02/13	F	No					0
76	KY-106/03/13	E	No					0
77	NA-098/02/13	E	No					0
78	NG-082/02/13	E	No					0
79	TE-136/04/12	A	No					0
80	AD-076/07	F	No					0
81	KG-122/03/13	A	No					0
82	ER-119/03/13	A	No					0
83	MS-127/03/13	A	No					0
84	EM-124/03/13	F	No					0
85	TJ-246/09	F	No					0
86	MB-099/02/13	F	No					0
87	DL-097/02/13	F	No					0
88	AM-160/04/13	E	No					0
89	SJ-145/04/13	A	No					0
90	MM-041/01/13	C	No					0
91	DE-150/04/13	E	No					0
92	MM-143/04/13	E	No					0
93	BN-159/04/13	E	No					0
94	MB-161/04/13	A	No					0
95	EC-140/04/13	A	No					0
96	BA-177/04/13	A	No					0
97	TS-181/04/13	A	No					0
98	EI-050/09	A	No					0
99	FV-133/03/13	F	No					0
100	KJ-208/05/13	A	No					0
101	ME-206/05/13	A	No					0
102	KD-2O7/05/13	A	No					0
103	ML-204/09/13	A	No					0
104	DE-188/05/13	F	No					0
105	NA-187/05/13	A	No					0
106	MP-189/05/13	F	No					0
107	NR-199/05/13	A	No					0
108	NJ-200/05/13	A	No					0
109	NJ-196/05/13	F	No					0
110	ME-190/05/13	E	No					0
111	NN-205/05/13	F	No					0
112	TR-193/05/13	F	No					0
113	WL-216/05/13	A	No					0
114	PL-213/05/13	A	No					0
115	DJ-364/11/12	A	No					0
116	NM-219/05/13	A	No					0
117	NJ-224/05/13	A	No					0
118	MS-111/03/11	A	No					0
119	NA-141/04/13	F	No					0
120	AS-240/05/13	F	No					0
121	MN-236/05/13	F	No					0
122	N-213/05/13	F	No					0
123	NM-239/05/13	A	No					0
124	AJ-231/05/13	A	No					0
125	NE-242/05/13	A	No					0
126	DJ-241/05/13	A	No					0
127	ED-235/05/13	A	No					0
128	MR-230/05/13	A	No					0
129	MI-254/07/13	A	No					0
130	CS-233/05/13	E	No					0
131	MO-218/05/13	A	No					0
132	NJ-238/O5/13	A	No					0
133	SC-234/05/13	E	No					0
134	MR-244/06/13	A	No					0
135	DC-256/06/13	A	No					0

## Sheet: EWI 4 (Paediatric)
	Indicator: Dispensing Practices (EWI 4) - Percentage of paediatric patients picking up mono or dual ARV therapy
	1. Country:		2. Facility:					EWI 4 Target
	3. Data abstraction date(s):		4. Total number of sheets (for paper-based data abstraction only):					Result
						Number of patients in denominator	0
		5. EWI sample start date(YY-MM-DD):
	6. Total number of eligible patients:							Override Text
		7. Data abstractor (name / last name / contact phone):						Please enter 'Yes' or 'No'
No.	Patient ID (note that EWI 4 includes all patients on ART at the facility, including those initiating ART, continuing ART and transferring in on ART)	ART regimen picked-up at baseline pick-up	Mono or Dual Therapy Regimen?					Mono/ Dual (binary)? (1 = Yes, 0 = No)

## Sheet: EWI 5 (Adult)
	Indicator: Virological Suppression (EWI 5) - Percentage of adult patients receiving ART at the site after the first 12 months of ART whose viral load is less than (<) 1000 copies/ml
	1. Country:	CAMEROUN	2. Facility:	UPEC HOPITAL REGIONAL NKONGSAMBA
	3. Data abstraction date:		4. Total number of sheets (for paper-based data abstraction only):				Number of patients not classified	0					Numerator	0
							Number of valid exclusions	0					Result
		5. EWI sample start date(YY-MM-DD):					Sample size:	0
	6. Total number of patients:						Number of patients in denominator	0
		7. Data abstractor (name / last name / contact phone):
	8. Site required to perform Viral Load Testing?
No.	Patient ID (note that EWI 5 includes all patients on ART at the facility, including those initiating ART, continuing ART and transferring in on ART)	ART initiation date (date of initial ART prescription, or ARV drug pick-up)	"12-month date" (12 months after ART initiation)	Date of transfer out after treatment initiation but before "12-month-date" - if applicable	Date of viral load test between 11 and 15 months on treatment	Viral load test result (copies per mL) is less than 1000 copies/mL or greater than or equal to 1000 copies/mL?			Valid transfer out before "12-month-date"	VL necessary?	Viral load test performed if necessary?	Valid Viral load test date if performed?	Viral load <1000 copes per mL if test performed?	Not Classified

## Sheet: EWI 5 (Paediatric)
	Indicator: Virological Suppression (EWI 5) - Percentage of paediatric patients receiving ART at the site after the first 12 months of ART whose viral load is less than (<) 1000 copies/ml
	1. Country:		2. Facility:
	3. Data abstraction date:		4. Total number of sheets (for paper-based data abstraction only):				Number of patients not classified	0					Numerator	0
							Number of valid exclusions	0					Result
		5. EWI sample start date(YY-MM-DD):					Sample size:	0
	6. Total number of patients:						Number of patients in denominator	0
		7. Data abstractor (name / last name / contact phone):
	8. Site required to perform Viral Load Testing?
No.	Patient ID (note that EWI 5 includes all patients on ART at the facility, including those initiating ART, continuing ART and transferring in on ART)	ART initiation date (date of initial ART prescription, or ARV drug pick-up)	"12-month date" (12 months after ART initiation)	Date of transfer out after treatment initiation but before "12-month-date" - if applicable	Date of viral load test between 11 and 15 months on treatment	Viral load test result (copies per mL) is less than 1000 copies/mL or greater than or equal to 1000 copies/mL?			Valid transfer out before "12-month-date"	VL necessary?	Viral load test performed if necessary?	Valid Viral load test date if performed?	Viral load <1000 copes per mL if test performed?	Not Classified

## Sheet: Summary (Adult)
	Site:	UPEC HOPITAL REGIONAL NKONGSAMBA
	Country:	CAMEROUN
	Year of Data Abstraction
	ADULT RESULTS
			Result
	EWI 1	On-time Pill Pick-up
	EWI 2	Retention in Care	Red
	EWI 3	Pharmacy Stock-outs	Red
	EWI 4	Dispensing Practices	Green
	EWI 5	Virological Suppression

[truncated: 4 more sheets: Summary (Paediatric), Regimen Table (Adult), Regimen Table (Paediatric), For Supervisors]
